# Supplementary material for: The impact of smoking different tobacco types on the subgingival microbiome and periodontal health: a pilot study
Source: Sci Rep. 2021 Jan 13;11:1113. doi: 10.1038/s41598-020-80937-3 (PMC7806658; doi:10.1038/s41598-020-80937-3)
Supplement: Supplementary file 2 — Supplementary Information 2. [file 41598_2020_80937_MOESM2_ESM.xlsx]

## Sheet: genera  present in one group 
23 elements included exclusively in "S-cigarettes":		23 elements included exclusively in "S-shisha":		24 elements included exclusively in "S-medwakh":		23 elements included exclusively in "Non-smokers":
Boseongicola		Antarctobacter		Acidobacterium		Agrococcus
Desulfoglaeba		Breoghania		Algibacter		Aliiarcobacter
Fluviicola		Candidatus Nitrosoglobus		Arabia		Brenneria
Gallaecimonas		Dactylococcopsis		Archangium		Candidatus Koribacter
Gryllotalpicola		Defluviimonas		Arenimonas		Citromicrobium
Isoptericola		Ensifer		Arthrospira		Cystobacter
Kutzneria		Epibacterium		Blastomonas		Dermacoccus
Kytococcus		Frateuria		Croceicoccus		Diaphorobacter
Lacunisphaera		Lonsdalea		Denitratisoma		Frischella
Limnobaculum		Methylovirgula		Dinoroseobacter		Gluconacetobacter
Microcoleus		Micavibrio		Gimesia		Jatrophihabitans
Oligotropha		Modestobacter		Hartmannibacter		Lacinutrix
Pistricoccus		Mycetocola		Intrasporangium		Methylocystis
Planctopirus		Mycolicibacter		Isosphaera		Oceanicola
Plantibacter		Nibricoccus		Magnetococcus		Oerskovia
Pseudobacter		Paraoerskovia		Olivibacter		Opitutus
Rhizobacter		Phyllobacterium		Parolsenella		Oryzomicrobium
Rhizorhabdus		Phytobacter		Rhodovulum		Rhodobaca
Roseibacterium		Pleomorphomonas		Saccharopolyspora		Salinispora
Spongiibacter		Polymorphum		Salinicola		Seonamhaeicola
Stappia		Rhodoplanes		Sulfurifustis		Sideroxydans
Thioclava		Ruminiclostridium		Thiodictyon		Silicimonas
Thioflavicoccus		Salipiger		Vogesella		Thermocrinis
				Zymobacter

## Sheet: genera present in 2 groups
18 common elements in "Non-smokers" and "S-cigarettes":	12 common elements in "S-shisha" and "S-medwakh":	13 common elements in "S-cigarettes" and "S-shisha":
Bacterioplanes	Endozoicomonas	Marivivens
Desulfurobacterium	Pelagibacterium	Bythopirellula
Methyloceanibacter	Thiolapillus	Thalassotalea
Allofrancisella	Auraticoccus	Thiobacillus
Oleiphilus	Chroococcidiopsis	Xanthobacter
Filimonas	Nesterenkonia	Intestinimonas
Beutenbergia	Thermomonospora	Immundisolibacter
Aromatoleum	Flavivirga	Yoonia
Methyloversatilis	Kozakia	Pseudoflavitalea
Blastococcus	Pseudarthrobacter	Asticcacaulis
Acidothermus	Catenulispora	Austwickia
Hylemonella	Phycicoccus	Cycloclasticus
Changchengzhania		Actinomadura
Marinomonas
Streptacidiphilus
Lentzea
Prauserella		14 common elements in "S-cigarettes" and "S-medwakh":
Adlercreutzia		Hafnia
		Desulfocurvibacter
		Pannonibacter
		Halocynthiibacter
		Cobetia
		Methylophilus
		Chelativorans
19 common elements in "Non-smokers" and "S-shisha":		Hydrogenobacter
Dokdonella		Granulibacter
Chromohalobacter		Thiocystis
Panacibacter		Streptosporangium
Pseudovibrio		Spiribacter
Acidimicrobium		Glaciecola
Rivularia		Mitsuaria
Orrella
Thiohalobacter
Cyanobium
Maricaulis
Gemmobacter
Lysinimonas
Glycocaulis
Photorhabdus
Allokutzneria
Microchaete
Nitratireductor
Rhodanobacter
Aminobacter
22 common elements in "Non-smokers" and "S-medwakh":
Candidatus Aquiluna
Salinisphaera
Parvibaculum
Antarcticibacterium
Miniimonas
Melittangium
Starkeya
Crocosphaera
Marmoricola
Grimontia
Hydrogenovibrio
Erysipelatoclostridium
Herminiimonas
Tatlockia
Brevirhabdus
Neorhizobium
Aquiflexum
Chelatococcus
Hoyosella
Kushneria
Roseimaritima
Anaerolinea

## Sheet: genera present in 3 groups
21 common elements in "Non-smokers", "S-cigarettes" and "S-shisha":		30 common elements in "Non-smokers", "S-shisha" and "S-medwakh":	35 common elements in "Non-smokers", "S-cigarettes" and "S-medwakh":
Kurthia		Streptomonospora	Georgenia
Paraphotobacterium		Azorhizobium	Fuerstia
Tardiphaga		Ereboglobus	Neochlamydia
Phreatobacter		Gallionella	Arenibacter
Congregibacter		Zobellia	Cellulosimicrobium
Pelodictyon		Cohaesibacter	Euhalothece
Oceanithermus		Gynuella	Friedmanniella
Desulfatibacillum		Zobellella	Variibacter
Tamlana		Tateyamaria	Zhongshania
Desulfocapsa		Magnetospirillum	Halioglobus
Aeribacillus		Sulfuricella	Rathayibacter
Agarilytica		Desulfuromonas	Mycobacteroides
Xylanibacterium		Granulicella	Roseobacter
Leifsonia		Alkalilimnicola	Nitrobacter
Gilvibacter		Thermovibrio	Pirellula
Chlorobaculum		Microcella	Rippkaea
Rhodopirellula		Parasaccharibacter	Candidatus Xiphinematobacter
Methylorubrum		Planctomyces	Tomitella
Terriglobus		Izhakiella	Sanguibacter
Nakamurella		Labrenzia	Methylobacillus
Acidisarcina		Gloeocapsa	Trichodesmium
		Cetia	Collinsella
		Arcticibacterium	Deferribacter
17 common elements in "S-cigarettes", "S-shisha" and "S-medwakh":	all smokers but not in nonsmokers	Microterricola	Thermosipho
Thermomonas		Candidatus Phaeomarinobacter	Tolumonas
Microvirga		Thermobifida	Psychromicrobium
Alloactinosynnema		Candidatus Gullanella	Dermabacter
Octadecabacter		Phenylobacterium	Acidibrevibacterium
Cylindrospermum		Filomicrobium	Actinoalloteichus
Marichromatium		Kordia	Roseomonas
Conexibacter			Pseudoxanthomonas
Brachybacterium			Curtobacterium
Parascardovia			Indioceanicola
Cyanothece			Chondromyces
Ignavibacterium			Wolinella
Cronobacter
Sulfuricaulis
Nitrosospira
Saccharothrix
Nodularia
Salinimonas

## Sheet: genera present in the 4 groups
852 common elements in "Non-smokers", "S-cigarettes", "S-shisha" and "S-medwakh":
Acaryochloris
Acetoanaerobium
Acetobacter
Acetohalobium
Acetomicrobium
Acholeplasma
Achromobacter
Acidaminococcus
Acidiferrobacter
Acidihalobacter
Acidiphilium
Acidipropionibacterium
Acidithiobacillus
Acidovorax
Actinobacillus
Actinobaculum
Actinomyces
Actinoplanes
Actinopolymorpha
Actinopolyspora
Actinosynnema
Actinotignum
Advenella
Aequorivita
Aeromicrobium
Aeromonas
Agarivorans
Aggregatibacter
Agrobacterium
Agromyces
Ahniella
Akkermansia
Alcaligenes
Alcanivorax
Algoriphagus
Alicycliphilus
Alicyclobacillus
Aliivibrio
Alistipes
Alkaliphilus
Alkalitalea
Allochromatium
Altererythrobacter
Alteromonas
Aminipila
Aminobacterium
Ammonifex
Amphibacillus
Amycolatopsis
Anabaena
Anaeromyxobacter
Anaerostipes
Anaplasma
Aneurinibacillus
Anoxybacillus
Anseongella
Apibacter
Aquabacterium
Aquaspirillum
Aquibacillus
Aquicella
Aquifex
Aquimarina
Aquisphaera
Aquitalea
Arachidicoccus
Arcanobacterium
Arcobacter
Arsenicicoccus
Arsenophonus
Arthrobacter
Atopobium
Aurantimicrobium
Aureitalea
Auricoccus
Auritidibacter
Avibacterium
Azoarcus
Azospira
Azospirillum
Azotobacter
Bacillus
Bacteriovorax
Bacteroides
Baekduia
Barnesiella
Bartonella
Basfia
Basilea
Bdellovibrio
Beggiatoa
Belliella
Bernardetia
Bibersteinia
Blastochloris
Blattabacterium
Blautia
Bordetella
Borrelia
Borreliella
Bosea
Brachyspira
Bradymonas
Bradyrhizobium
Brevefilum
Brevibacterium
Brevundimonas
Brochothrix
Brucella
Buchnera
Burkholderia
Butyricimonas
Butyrivibrio
Caldanaerobacter
Caldicellulosiruptor
Caldilinea
Caldimicrobium
Caldisericum
Calditerrivibrio
Caldithrix
Calothrix
Caminibacter
Campylobacter
Candidatus Accumulibacter
Candidatus Amoebophilus
Candidatus Annandia
Candidatus Arthromitus
Candidatus Atelocyanobacterium
Candidatus Azobacteroides
Candidatus Babela
Candidatus Bipolaricaulis
Candidatus Blochmannia
Candidatus Cardinium
Candidatus Carsonella
Candidatus Cloacimonas
Candidatus Cyclonatronum
Candidatus Cytomitobacter
Candidatus Deianiraea
Candidatus Desulfofervidus
Candidatus Doolittlea
Candidatus Endolissoclinum
Candidatus Evansia
Candidatus Fokinia
Candidatus Fonsibacter
Candidatus Fukatsuia
Candidatus Hamiltonella
Candidatus Hepatoplasma
Candidatus Hoaglandella
Candidatus Hodgkinia
Candidatus Ishikawaella
Candidatus Izimaplasma
Candidatus Kinetoplastibacterium
Candidatus Kuenenia
Candidatus Methylopumilus
Candidatus Midichloria
Candidatus Mikella
Candidatus Moranella
Candidatus Nanopelagicus
Candidatus Nardonella
Candidatus Nasuia
Candidatus Nesciobacter
Candidatus Nucleicultrix
Candidatus Paracaedibacter
Candidatus Pelagibacter
Candidatus Phycorickettsia
Candidatus Phytoplasma
Candidatus Planktophila
Candidatus Portiera
Candidatus Profftella
Candidatus Promineofilum
Candidatus Protochlamydia
Candidatus Puniceispirillum
Candidatus Purcelliella
Candidatus Riesia
Candidatus Saccharimonas
Candidatus Sneabacter
Candidatus Solibacter
Candidatus Sulcia
Candidatus Symbiobacter
Candidatus Tachikawaea
Candidatus Thioglobus
Candidatus Tremblaya
Candidatus Walczuchella
Capnocytophaga
Caproiciproducens
Carboxydocella
Cardiobacterium
Carnobacterium
Castellaniella
Catenovulum
Caulobacter
Cedecea
Celeribacter
Cellulomonas
Cellulophaga
Cellulosilyticum
Cellvibrio
Chitinolyticbacter
Chitinophaga
Chlamydia
Chloracidobacterium
Chlorobium
Chloroflexus
Chloroherpeton
Chondrocystis
Christensenella
Chromobacterium
Chryseobacterium
Chryseolinea
Chthonomonas
Citricoccus
Citrobacter
Clavibacter
Cloacibacillus
Cloacibacterium
Clostridioides
Clostridium
Cohnella
Collimonas
Colwellia
Comamonas
Commensalibacter
Confluentimicrobium
Coprothermobacter
Coraliomargarita
Corallococcus
Coriobacterium
Corynebacterium
Coxiella
Crassaminicella
Crenobacter
Crinalium
Croceibacter
Cryobacterium
Cryptobacterium
Cupriavidus
Curvibacter
Cutibacterium
Cyanobacterium
Cyclobacterium
Cytophaga
Dechloromonas
Defluviitoga
Dehalobacter
Dehalobacterium
Dehalococcoides
Dehalogenimonas
Deinococcus
Delftia
Denitrobacterium
Denitrovibrio
Dermatophilus
Desulfarculus
Desulfobacca
Desulfobacter
Desulfobacterium
Desulfobacula
Desulfobulbus
Desulfococcus
Desulfofarcimen
Desulfohalobium
Desulfomicrobium
Desulfomonile
Desulfosporosinus
Desulfotalea
Desulfotomaculum
Desulfovibrio
Desulfurella
Desulfurispirillum
Desulfurivibrio
Devosia
Dialister
Dichelobacter
Dickeya
Dictyoglomus
Dietzia
Dokdonia
Dolichospermum
Duncaniella
Dyadobacter
Dyella
Echinicola
Ectothiorhodospira
Edwardsiella
Eggerthella
Egibacter
Egicoccus
Ehrlichia
Eikenella
Elizabethkingia
Elusimicrobium
Emcibacter
Endomicrobium
Enterobacter
Enterococcus
Enterovibrio
Entomoplasma
Erwinia
Erysipelothrix
Erythrobacter
Escherichia
Ethanoligenens
Eubacterium
Euzebya
Euzebyella
Ezakiella
Fabibacter
Faecalibacterium
Faecalibaculum
Fastidiosipila
Fermentimonas
Ferriphaselus
Ferrovibrio
Fervidobacterium
Fibrella
Fibrobacter
Fictibacillus
Filifactor
Fimbriimonas
Fischerella
Flagellimonas
Flammeovirga
Flaviflexus
Flavisolibacter
Flavobacterium
Flavonifractor
Flexistipes
Formosa
Francisella
Frankia
Frondihabitans
Fusobacterium
Gallibacterium
Gardnerella
Geitlerinema
Gemella
Geminocystis
Gemmata
Gemmatimonas
Gemmatirosa
Geoalkalibacter
Geobacter
Geodermatophilus
Geovibrio
Gilliamella
Glaesserella
Gloeomargarita
Gloeothece
Gluconobacter
Glutamicibacter
Gordonia
Gordonibacter
Gottschalkia
Gramella
Granulosicoccus
Haematospirillum
Haemophilus
Hahella
Halanaerobium
Haliangium
Haliscomenobacter
Halobacillus
Halobacteriovorax
Halocella
Halomicronema
Halomonas
Halorhodospira
Halotalea
Halothece
Halothermothrix
Halothiobacillus
Hathewaya
Heliobacterium
Herbaspirillum
Herbinix
Hippea
Histophilus
Hoeflea
Humibacter
Hungateiclostridium
Hungatella
Hydrogenobaculum
Hydrogenophaga
Hydrogenophilus
Hydromonas
Hymenobacter
Hyphomicrobium
Hyphomonas
Ichthyobacterium
Idiomarina
Ilyobacter
Inhella
Iodobacter
Janibacter
Jannaschia
Janthinobacterium
Jeongeupia
Jeotgalibaca
Jeotgalibacillus
Jeotgalicoccus
Jonesia
Jonquetella
Kangiella
Kerstersia
Ketobacter
Ketogulonicigenium
Kibdelosporangium
Kineococcus
Kingella
Kiritimatiella
Kitasatospora
Klebsiella
Kluyvera
Kocuria
Komagataeibacter
Kosakonia
Kosmotoga
Kribbella
Labilithrix
Lachnoanaerobaculum
Lachnoclostridium
Lacimicrobium
Lactobacillus
Lactococcus
Laribacter
Lautropia
Lawsonella
Lawsonia
Leadbetterella
Leclercia
Legionella
Leisingera
Lelliottia
Lentibacillus
Leptolyngbya
Leptospira
Leptospirillum
Leptothrix
Leptotrichia
Leucobacter
Leuconostoc
Libanicoccus
Liberibacter
Limnochorda
Limnohabitans
Longibaculum
Luteibacter
Luteimonas
Luteipulveratus
Luteitalea
Lutibacter
Lysinibacillus
Lysobacter
Macrococcus
Mageeibacillus
Magnetospira
Mahella
Mannheimia
Maribacter
Mariniblastus
Mariniflexile
Marinilactibacillus
Marinithermus
Marinitoga
Marinobacter
Marinobacterium
Mariprofundus
Maritalea
Marivirga
Martelella
Massilia
Megamonas
Megasphaera
Meiothermus
Melaminivora
Melioribacter
Melissococcus
Mesoplasma
Mesorhizobium
Mesotoga
Methylacidiphilum
Methylibium
Methylobacterium
Methylocaldum
Methylocella
Methylococcus
Methylomicrobium
Methylomonas
Methylomusa
Methylophaga
Methylotenera
Methylovorus
Methylovulum
Microbacterium
Microbulbifer
Micrococcus
Microcystis
Microlunatus
Micromonospora
Micropruina
Microvirgula
Minicystis
Mixta
Mobiluncus
Mogibacterium
Monoglobus
Moorea
Moorella
Moraxella
Mordavella
Morganella
Moritella
Mucilaginibacter
Mucinivorans
Murdochiella
Muribaculum
Muricauda
Muriicola
Mycetohabitans
Mycoavidus
Mycobacterium
Mycolicibacterium
Mycoplasma
Myroides
Myxococcus
Natranaerobius
Nautilia
Negativicoccus
Neisseria
Neokomagataea
Neorickettsia
Niabella
Niastella
Nitratifractor
Nitratiruptor
Nitrosococcus
Nitrosomonas
Nitrospira
Nitrospirillum
Niveispirillum
Nocardia
Nocardioides
Nocardiopsis
Nonlabens
Nonomuraea
Nostoc
Novibacillus
Noviherbaspirillum
Novosphingobium
Obesumbacterium
Oblitimonas
Oceanicoccus
Oceanimonas
Oceanisphaera
Oceanispirochaeta
Ochrobactrum
Odoribacter
Oenococcus
Oleispira
Oligella
Olleya
Olsenella
Orientia
Ornithinimicrobium
Ornithobacterium
Oscillatoria
Oscillibacter
Ottowia
Owenweeksia
Oxalobacter
Paenalcaligenes
Paenibacillus
Paeniclostridium
Paenisporosarcina
Pajaroellobacter
Paludibacter
Paludisphaera
Pandoraea
Pantoea
Parabacteroides
Paraburkholderia
Parachlamydia
Paracoccus
Parageobacillus
Paraglaciecola
Paraliobacillus
Paraprevotella
Pararhodospirillum
Parashewanella
Parvimonas
Parvularcula
Pasteurella
Pectobacterium
Pedobacter
Pelobacter
Pelolinea
Pelosinus
Peptoclostridium
Peptoniphilus
Persephonella
Petrimonas
Petrocella
Petrotoga
Phaeobacter
Phascolarctobacterium
Phoenicibacter
Photobacterium
Pigmentiphaga
Pimelobacter
Piscirickettsia
Planococcus
Plantactinospora
Plesiomonas
Pleurocapsa
Pluralibacter
Polaribacter
Polaromonas
Polynucleobacter
Pontibacter
Pontimonas
Porphyrobacter
Porphyromonas
Pragia
Prevotella
Prochlorococcus
Propionibacterium
Propionimicrobium
Prosthecochloris
Proteiniphilum
Proteus
Providencia
Pseudanabaena
Pseudarcicella
Pseudoalteromonas
Pseudoclostridium
Pseudodesulfovibrio
Pseudogulbenkiania
Pseudohongiella
Pseudolabrys
Pseudomonas
Pseudonocardia
Pseudopedobacter
Pseudopropionibacterium
Pseudorhodoplanes
Pseudothermotoga
Psychrobacter
Psychroflexus
Psychromonas
Pusillimonas
Rahnella
Ralstonia
Ramlibacter
Raoultella
Reinekea
Renibacterium
Rheinheimera
Rhizobium
Rhodobacter
Rhodococcus
Rhodoferax
Rhodoluna
Rhodomicrobium
Rhodopseudomonas
Rhodospirillum
Rhodothermus
Rickettsia
Rickettsiella
Robiginitalea
Roseateles
Roseburia
Roseiflexus
Roseitalea
Roseovarius
Rothia
Ruania
Rubinisphaera
Rubrivivax
Rubrobacter
Ruegeria
Rufibacter
Ruminococcus
Rummeliibacillus
Runella
Ruthenibacterium
Saccharibacillus
Saccharomonospora
Saccharophagus
Saccharospirillum
Salegentibacter
Salilacibacter
Salimicrobium
Salinibacter
Salinibacterium
Salinicoccus
Salinispira
Salinivibrio
Salinivirga
Salmonella
Sandaracinus
Saprospira
Scardovia
Schaalia
Scytonema
Sebaldella
Sedimenticola
Sedimentisphaera
Sedimentitalea
Sediminicola
Sediminispirochaeta
Segniliparus
Selenomonas
Serinicoccus
Serpentinomonas
Shewanella
Shigella
Shimwellia
Siansivirga
Silvanigrella
Simiduia
Simkania
Simplicispira
Singulisphaera
Sinomonas
Sinorhizobium
Slackia
Sneathia
Snodgrassella
Sodalis
Soehngenia
Solibacillus
Solimonas
Solitalea
Sorangium
Sphaerobacter
Sphaerochaeta
Sphaerotilus
Sphingobacterium
Sphingobium
Sphingomonas
Sphingopyxis
Sphingorhabdus
Sphingosinicella
Spirochaeta
Spiroplasma
Spirosoma
Sporolactobacillus
Sporosarcina
Stackebrandtia
Stanieria
Staphylococcus
Stella
Steroidobacter
Stigmatella
Streptobacillus
Streptococcus
Sulfitobacter
Sulfuriferula
Sulfurihydrogenibium
Sulfurimonas
Sulfuritalea
Sulfuritortus
Sulfurivermis
Sulfurospirillum
Sulfurovum
Sutterella
Swingsia
Symbiobacterium
Synechococcus
Synechocystis
Syntrophobacter
Syntrophobotulus
Syntrophomonas
Syntrophothermus
Syntrophus
Tannerella
Tatumella
Taylorella
Tenacibaculum
Tepidanaerobacter
Terasakiella
Teredinibacter
Terribacillus
Tessaracoccus
Thalassolituus
Thalassospira
Thauera
Thermacetogenium
Thermaerobacter
Thermanaeromonas
Thermanaerovibrio
Thermincola
Thermoactinomyces
Thermoanaerobacter
Thermobacillus
Thermobaculum
Thermobispora
Thermodesulfatator
Thermodesulfobacterium
Thermodesulfobium
Thermodesulfovibrio
Thermogutta
Thermomicrobium
Thermosediminibacter
Thermosulfidibacter
Thermotoga
Thermovirga
Thermus
Thioalkalivibrio
Thiomicrorhabdus
Thiomicrospira
Thiomonas
Thioploca
Tistrella
Treponema
Trichormus
Tropheryma
Truepera
Trueperella
Tsukamurella
Tumebacillus
Turicibacter
Turneriella
Undibacterium
Ureaplasma
Ureibacillus
Vagococcus
Vampirococcus
Variovorax
Veillonella
Verminephrobacter
Verrucomicrobium
Verrucosispora
Vibrio
Virgibacillus
Vitreoscilla
Vulgatibacter
Waddlia
Weeksella
Weissella
Wenyingzhuangia
Wenzhouxiangella
Wigglesworthia
Winogradskyella
Woeseia
Xanthomonas
Xenorhabdus
Xylanimicrobium
Xylanimonas
Xylella
Yersinia
Zunongwangia
Zymomonas
