# Supplementary material for: The impact of smoking different tobacco types on the subgingival microbiome and periodontal health: a pilot study
Source: Sci Rep. 2021 Jan 13;11:1113. doi: 10.1038/s41598-020-80937-3 (PMC7806658; doi:10.1038/s41598-020-80937-3)
Supplement: Supplementary file 3 — Supplementary Information 3. [file 41598_2020_80937_MOESM3_ESM.xlsx]

## Sheet: species present in one group
192 elements included exclusively in "S-cigarettes":		176 elements included exclusively in "S-shisha":		246 elements included exclusively in "S-medwakh":		228 elements included exclusively in "Non-smokers":
[Mycobacterium] stephanolepidis		Achromobacter insolitus		Achromobacter sp. B7		[Arcobacter] porcinus
Acidihalobacter ferrooxidans		Acinetobacter lactucae		Achromobacter sp. MFA1 R4		[Bacillus] selenitireducens
Acidovorax cattleyae		Acinetobacter sp. WCHA45		Acidithiobacillus ferrivorans		[Enterobacter] lignolyticus
Acinetobacter sp. WCHAc010052		Agrobacterium fabrum		Acidobacterium capsulatum		Acetobacter ghanensis
Actinomadura sp. WMMA1423		Alistipes finegoldii		Acinetobacter nosocomialis		Acetobacter senegalensis
Actinoplanes friuliensis		Altererythrobacter sp. TH136		Acinetobacter schindleri		Acidovorax sp. T1
Aeromicrobium sp. 592		Alteromonas sp. BL110		Acinetobacter sp. NCu2D-2		Acinetobacter sp. ACNIH2
Aeromonas sp. CA23		Aminobacter aminovorans		Acinetobacter wuhouensis		Actinoalloteichus sp. ADI127-7
Agrobacterium sp. RAC06		Anaeromyxobacter dehalogenans		Agrobacterium larrymoorei		Agrobacterium vitis
Altererythrobacter ishigakiensis		Antarctobacter heliothermus		Agromyces aureus		Agrococcus carbonis
Anabaena sp. WA102		Arthrobacter sp. DCT-5		Algibacter alginicilyticus		Agromyces flavus
Aquimarina sp. AD1		Arthrobacter sp. ZXY-2		Altererythrobacter epoxidivorans		Agromyces sp. FW100M-8
Arcobacter thereius		Aurantimicrobium sp. MWH-Uga1		Amycolatopsis sp. BJA-103		Aminobacter sp. MSH1
Arthrobacter sp. 24S4-2		Azotobacter chroococcum		Antarcticibacterium flavum		Amycolatopsis japonica
Azospirillum humicireducens		Bacillus smithii		Aquitalea magnusonii		Antarcticibacterium sp. PAMC 28998
Azospirillum sp. TSA2s		Bacillus sp. JAS24-2		Arabia massiliensis		Aster yellows witches'-broom phytoplasma
Bacillus infantis		Blattabacterium sp. (Nauphoeta cinerea)		Archangium gephyra		Azospirillum sp. TSH100
Bacillus oceanisediminis		Bordetella trematum		Arcobacter pacificus		Bacillus glycinifermentans
Bartonella australis		Borreliella valaisiana		Arenimonas daejeonensis		Bacillus halotolerans
Bifidobacterium thermophilum		Brachybacterium saurashtrense		Arthrobacter sp. ATCC 21022		Bacillus paranthracis
Blattabacterium sp. (Mastotermes darwiniensis)		Brachybacterium sp. P6-10-X1		Arthrospira platensis		Bacillus sp. WP8
Borrelia crocidurae		Brachybacterium sp. SGAir0954		Bacillus horikoshii		Bacteroides sp. A1C1
Bosea sp. F3-2		Bradyrhizobium guangzhouense		Bacillus wiedmannii		Blautia sp. YL58
Boseongicola sp. CCM32		Breoghania sp. L-A4		Bacteroides uniformis		Borrelia recurrentis
Brachybacterium faecium		Burkholderia multivorans		Bartonella apis		Bosea vaviloviae
Bradyrhizobium diazoefficiens		Burkholderia pyrrocinia		Bartonella bacilliformis		Bradyrhizobium japonicum
Brevibacterium sandarakinum		Burkholderia stabilis		Beijerinckiaceae bacterium RH AL1		Bradyrhizobium sp. 2 39S1MB
Brucella sp. 10RB9215		Candidatus Kinetoplastibacterium galatii		Bifidobacterium bifidum		Brenneria goodwinii
Burkholderia sp. JP2-270		Candidatus Nitrosoglobus terrae		Blastomonas sp. RAC04		Brevundimonas subvibrioides
Burkholderia sp. PAMC 26561		Colwellia sp. PAMC 20917		Blattabacterium sp. (Blatta orientalis)		Burkholderia diffusa
Calothrix sp. NIES-2098		Corynebacterium crudilactis		Bordetella bronchialis		Burkholderia pseudomultivorans
Campylobacter lanienae		Corynebacterium glyciniphilum		Bordetella flabilis		Burkholderia sp. BDU6
Campylobacter sp. NCTC 13003		Corynebacterium pelargi		Bordetella genomosp. 13		Burkholderia sp. IDO3
Candidatus Rhodoluna planktonica		Corynebacterium sphenisci		Bordetella sp. N		Burkholderia sp. YI23
Celeribacter indicus		Dactylococcopsis salina		Brachybacterium ginsengisoli		Calothrix sp. 336/3
Cellulosimicrobium cellulans		Defluviimonas alba		Brachyspira hyodysenteriae		Candidatus Koribacter versatilis
Cellvibrio sp. PSBB023		Deinococcus wulumuqiensis		Bradyrhizobium icense		Candidatus Pelagibacter ubique
Chlorobaculum parvum		Devosia sp. Gsoil 520		Bradyrhizobium oligotrophicum		Candidatus Planktophila lacus
Chlorobaculum tepidum		Dictyoglomus turgidum		Bradyrhizobium sp. 58S1		Caulobacter sp. K31
Chlorobium phaeovibrioides		Edwardsiella hoshinae		Bradyrhizobium sp. CCGE-LA001		Cedecea lapagei
Chryseobacterium gallinarum		Ensifer sojae		Bradyrhizobium sp. SK17		Cellulomonas sp. PSBB021
Citrobacter amalonaticus		Enterococcus casseliflavus		Bradyrhizobium zhanjiangense		Cellulomonas sp. Z28
Corynebacterium sp. NML98-0116		Epibacterium mobile		Brevundimonas naejangsanensis		Chelatococcus sp. CO-6
Cronobacter universalis		Erwinia amylovora		Burkholderia sp. Bp7605		Chlamydia abortus
Cryobacterium sp. GCJ02		Erwinia pyrifoliae		Burkholderia sp. KK1		Chlamydia sp. 2742-308
Cryobacterium sp. LW097		Erythrobacter sp. Alg231-14		Caldicellulosiruptor bescii		Citrobacter farmeri
Cupriavidus pinatubonensis		Frateuria aurantia		Caldicellulosiruptor changbaiensis		Citrobacter sp. CFNIH10
Curtobacterium pusillum		Geminocystis herdmanii		Candidatus Arthromitus sp. SFB-mouse-NL		Citrobacter sp. SNU WT2
Dermabacter jinjuensis		Gramella flava		Candidatus Blochmannia chromaiodes		Citromicrobium sp. JL477
Desulfoglaeba alkanexedens		Gramella sp. MAR_2010_102		Candidatus Borrelia tachyglossi		Clostridium carboxidivorans
Dokdonia sp. MED134		Halomonas sp. 1513		Candidatus Protochlamydia amoebophila		Collimonas pratensis
Ectothiorhodospira sp. BSL-9		Halomonas sp. GT		Candidatus Thiodictyon syntrophicum		Corynebacterium choanis
Erwinia persicina		Helicobacter typhlonius		Candidatus Thioglobus autotrophicus		Corynebacterium falsenii
Flavobacterium crassostreae		Hyphomicrobium denitrificans		Citrobacter freundii complex sp. CFNIH2		Corynebacterium imitans
Flavobacterium pallidum		Hyphomicrobium sp. MC1		Cobetia marina		Corynebacterium terpenotabidum
Fluviicola taffensis		Labrenzia alexandrii		Colwellia sp. PAMC 21821		Corynebacterium variabile
Formosa sp. PS13		Legionella spiritensis		Comamonas aquatica		Cyanobium sp. NIES-981
Francisella halioticida		Leptospira mayottensis		Comamonas kerstersii		Cystobacter fuscus
Gallaecimonas mangrovi		Listeria seeligeri		Corynebacterium doosanense		Deinococcus maricopensis
Gammaproteobacteria bacterium ESL0073		Lonsdalea britannica		Corynebacterium jeikeium		Delftia acidovorans
Georgenia sp. ZLJ0423		Mariprofundus aestuarium		Croceicoccus naphthovorans		Dermabacter vaginalis
Gluconobacter oxydans		Massilia umbonata		Cronobacter sakazakii		Dermacoccus nishinomiyaensis
Glutamicibacter halophytocola		Mesorhizobium sp. DCY119		Cryobacterium arcticum		Diaphorobacter polyhydroxybutyrativorans
Gordonia bronchialis		Mesorhizobium sp. M7D.F.Ca.US.005.01.1.1		Cupriavidus pauculus		Dyella thiooxydans
Gordonia terrae		Methylovirgula ligni		Cupriavidus sp. USMAHM13		Edwardsiella piscicida
Gryllotalpicola sp. 2DFW10M-5		Micavibrio aeruginosavorus		cyanobacterium endosymbiont of Rhopalodia gibberula		Elizabethkingia anophelis
Hafnia paralvei		Microbacterium sp. 1S1		Deinococcus sp. NW-56		Enterobacter cloacae complex sp. FDA-CDC-AR_0132
Hydrogenophaga sp. PAMC20947		Microbacterium sp. No. 7		Delftia tsuruhatensis		Enterococcus gilvus
Idiomarina sp. X4		Microbacterium sp. RG1		Denitratisoma sp. DHT3		Erwinia tasmaniensis
Isoptericola dokdonensis		Microbacterium sp. TPU 3598		Desulfovibrio magneticus		Erythrobacter sp. KY5
Janthinobacterium sp. 1_2014MBL_MicDiv		Micromonospora chokoriensis		Devosia sp. I507		Eubacterium maltosivorans
Janthinobacterium sp. 17J80-10		Micromonospora purpureochromogenes		Dinoroseobacter shibae		Flavobacteriaceae bacterium 3519-10
Komagataeibacter xylinus		Micromonospora zamorensis		Enterobacter sp. 638		Flavobacterium johnsoniae
Kutzneria albida		Modestobacter marinus		Enterobacter sp. FY-07		Frankia sp. QA3
Kytococcus sedentarius		Mycetocola sp. 449		Enterobacter sp. N18-03635		Friedmanniella sagamiharensis
Lacunisphaera limnophila		Mycolicibacter sinensis		Enterobacter sp. SA187		Frischella perrara
Legionella lansingensis		Mycolicibacter terrae		Enterococcus sp. CR-Ec1		Geobacillus lituanicus
Leptospira borgpetersenii		Mycoplasma gallinaceum		Erythrobacter sp. HL-111		Geobacter bemidjiensis
Leptospira tipperaryensis		Mycoplasma yeatsii		Fibrella aestuarina		Geobacter sp. M18
Leuconostoc citreum		Nibricoccus aquaticus		Flavisolibacter tropicus		Gluconacetobacter diazotrophicus
Leuconostoc mesenteroides		Nitratireductor basaltis		Flavobacteriaceae bacterium		Halomonas elongata
Limnobaculum parvum		Nocardioides dokdonensis		Formosa agariphila		Halorhodospira halophila
Lutibacter profundi		Nostoc carneum		Frankia alni		Herbaspirillum huttiense
Lysobacter lycopersici		Ornithinimicrobium sp. AMA3305		Geobacter pickeringii		Hydrogenophaga sp. NH-16
Maribacter sp. MJ134		Paraburkholderia caffeinilytica		Georgenia sp. Z294		Hymenobacter sedentarius
Marinobacter similis		Paraburkholderia phytofirmans		Gimesia maris		Hymenobacter sp. DG25B
Marinobacter sp. LQ44		Paraburkholderia sp. CCGE1002		Hafnia sp. CBA7124		Jatrophihabitans sp. GAS493
Martelella endophytica		Paracoccus denitrificans		Halioglobus japonicus		Kangiella koreensis
Massilia albidiflava		Paraoerskovia marina		Halobacillus litoralis		Komagataeibacter medellinensis
Massilia putida		Pasteurella dagmatis		Halomonas aestuarii		Kosakonia oryzae
Mesoplasma florum		Pedobacter heparinus		Halothiobacillus sp. LS2		Lacinutrix sp. Bg11-31
Mesorhizobium sp. 8		Phaeobacter porticola		Hartmannibacter diazotrophicus		Leclercia sp. LSNIH3
Methylacidiphilum fumariolicum		Photorhabdus laumondii		Helicobacter apodemus		Legionella geestiana
Methylacidiphilum infernorum		Phyllobacterium zundukense		Helicobacter hepaticus		Leisingera methylohalidivorans
Methylobacterium sp. 17SD2-17		Phytobacter ursingii		Helicobacter sp. MIT 01-6242		Lelliottia sp. WB101
Methyloceanibacter caenitepidi		Planctomycetes bacterium Enr10		Hoeflea phototrophica		Lysobacter maris
Methylomicrobium sp. wino1		Planctomycetes bacterium Pan110		Humibacter sp. BT305		Marinitoga sp. 1137
Methylorubrum populi		Planctomycetes bacterium SV_7m_r		Hymenobacter sp. 17J68-5		Marinobacter sp. LV10R510-11A
Microbacterium aurum		Planococcus faecalis		Hymenobacter swuensis		Marinomonas sp. FW-1
Microbacterium sp. ABRD_28		Planococcus sp. PAMC 21323		Idiomarina loihiensis		Mesorhizobium sp. M6A.T.Cr.TU.016.01.1.1
Microbulbifer sp. A4B17		Pleomorphomonas sp. SM30		Intrasporangium calvum		Methyloceanibacter sp. wino2
Microcoleus sp. PCC 7113		Polaribacter sp. SA4-10		Isosphaera pallida		Methylocystis rosea
Mucilaginibacter ginsenosidivorax		Polaribacter sp. SA4-12		Janthinobacterium sp. LM6		Micromonospora rifamycinica
Mycobacterium chimaera		Polymorphum gilvum		Ketogulonicigenium robustum		Micromonospora sp. HM134
Mycolicibacterium fortuitum		Polynucleobacter asymbioticus		Klebsiella sp. LTGPAF-6F		Micromonospora sp. L5
Mycolicibacterium goodii		Pseudarthrobacter sulfonivorans		Kocuria rhizophila		Mucilaginibacter sp. HYN0043
Mycolicibacterium vaccae		Pseudoalteromonas donghaensis		Komagataeibacter europaeus		Mycobacterium grossiae
Mycolicibacterium vanbaalenii		Pseudoalteromonas luteoviolacea		Kushneria marisflavi		Mycobacterium pseudoshottsii
Myxococcus macrosporus		Pseudoalteromonas tetraodonis		Lactobacillus farciminis		Mycobacterium sp. ELW1
Nitrosospira briensis		Pseudomonas amygdali		Lactobacillus fuchuensis		Mycolicibacterium chubuense
Nitrospira moscoviensis		Pseudomonas cedrina		Lactobacillus sp. CBA3605		Mycoplasma anatis
Nocardia nova		Pseudomonas corrugata		Legionella waltersii		Mycoplasma maculosum
Nocardioides sp. JS614		Pseudomonas kribbensis		Magnetococcus marinus		Neorhizobium sp. SOG26
Nostoc sp. PCC 7524		Pseudomonas oryzae		Marinobacter sp. JH2		Niabella soli
Novosphingobium aromaticivorans		Pseudomonas palleroniana		Martelella sp. AD-3		Nitratireductor sp. OM-1
Novosphingobium resinovorum		Pseudomonas psychrotolerans		Massilia lutea		Nitrobacter hamburgensis
Novosphingobium tardaugens		Pseudomonas sp. LTJR-52		Mesoplasma tabanidae		Nocardia terpenica
Oceanisphaera profunda		Pseudomonas sp. M30-35		Mesorhizobium oceanicum		Nocardioides sp. dk3136
Octadecabacter temperatus		Pseudomonas sp. R5-89-07		Mesorhizobium sp. M1D.F.Ca.ET.043.01.1.1		Nocardioides sp. MMS17-SY117
Oligotropha carboxidovorans		Pseudomonas syringae group genomosp. 3		Mesorhizobium sp. M3A.F.Ca.ET.080.04.2.1		Nostoc linckia
Paenibacillus sp. FSL H7-0737		Pseudomonas thivervalensis		Methylobacterium aquaticum		Nostoc sp. NIES-2111
Pantoea stewartii		Pseudonocardia sp. HH130630-07		Methylobacterium currus		Nostoc sphaeroides
Paracoccus aminophilus		Psychrobacter sp. P2G3		Microbacterium oleivorans		Novosphingobium ginsenosidimutans
Pedobacter ginsengisoli		Ralstonia mannitolilytica		Micromonospora aurantiaca		Oceanicola sp. D3
Pelobacter carbinolicus		Rheinheimera sp. D18		Micromonospora coxensis		Oceanisphaera avium
Phreatobacter sp. NMCR1094		Rhizobium sp. CCGE531		Micromonospora sp. B006		Ochrobactrum pseudogrignonense
Pirellula staleyi		Rhizobium sp. NIBRBAC000502774		Moraxella cuniculi		Oerskovia sp. KBS0722
Pistricoccus aurantiacus		Rhodanobacter glycinis		Mucilaginibacter rubeus		Olleya aquimaris
Planctomycetes bacterium FF011L		Rhodoplanes sp. Z2-YC6860		Mycobacterium lepraemurium		Onion yellows phytoplasma
Planctopirus limnophila		Rhodospirillum rubrum		Mycobacterium sp. PYR15		Opitutus terrae
Planococcus plakortidis		Ruminiclostridium cellulolyticum		Mycobacteroides abscessus		Oryzomicrobium terrae
Porphyrobacter sp. LM 6		Saccharomonospora azurea		Mycobacteroides immunogenum		Paenibacillus sp. FSL P4-0081
Providencia rustigianii		Salinimonas sediminis		Mycoplasma gallopavonis		Pandoraea vervacti
Providencia sp. WCHPHu000369		Salipiger profundus		Niabella ginsenosidivorans		Pantoea agglomerans
Pseudoalteromonas spongiae		Sedimentisphaera salicampi		Nitrosomonas sp. Is79A3		Paraburkholderia terricola
Pseudobacter ginsenosidimutans		Serinicoccus profundi		Nitrosospira lacus		Paracoccus aminovorans
Pseudodesulfovibrio profundus		Serpentinomonas mccroryi		Nitrospira defluvii		Paracoccus contaminans
Pseudomonas rhizosphaerae		Serratia sp. YD25		Nocardia otitidiscaviarum		Pedobacter sp. KBS0701
Pseudomonas sp. 09C 129		Sphingobium cloacae		Nocardioides sp. MMS17-SY207-3		Pedobacter steynii
Pseudomonas sp. LAB-08		Sphingobium hydrophobicum		Nonlabens sp. Hel1_33_55		Photorhabdus thracensis
Pseudomonas sp. LG1D9		Sphingobium sp. LF-16		Octadecabacter antarcticus		Phreatobacter cathodiphilus
Pseudomonas vancouverensis		Sphingobium sp. TKS		Olivibacter sp. LS-1		Planctomycetes bacterium Mal4
Rahnella sp. ERMR1:05		Sphingomonas sp. FARSPH		Paenibacillus sp. JDR-2		Planctomycetes bacterium Pan258
Raoultella terrigena		Sphingomonas sp. HKS19		Pandoraea faecigallinarum		Planctomycetes bacterium Pla175
Rhizobacter gummiphilus		Sphingomonas sp. KC8		Pandoraea oxalativorans		Polaribacter reichenbachii
Rhizorhabdus dicambivorans		Sphingopyxis lindanitolerans		Paraburkholderia phymatum		Polaribacter sp. BM10
Rhodobacter sp. LPB0142		Sphingopyxis sp. PAMC25046		Parolsenella catena		Polaribacter sp. Hel1_33_78
Rhodobacteraceae bacterium BAR1		Sphingopyxis sp. QXT-31		Pedobacter sp. eg		Polynucleobacter paneuropaeus
Rhodococcus qingshengii		Spiroplasma cantharicola		Pedobacter sp. G11		Prochlorococcus sp. MIT 0604
Rhodococcus sp. H-CA8f		Stenotrophomonas sp. Pemsol		Planctomycetes bacterium EC9		Pseudoalteromonas sp. Bsw20308
Rhodothermaceae bacterium RA		Streptomyces griseus		Planctomycetes bacterium Enr13		Pseudoalteromonas sp. Xi13
Rickettsia africae		Streptomyces katrae		Planctomycetes bacterium HG15A2		Pseudodesulfovibrio piezophilus
Roseibacterium elongatum		Streptomyces qaidamensis		Planctomycetes bacterium TBK1r		Pseudomonas cremoricolorata
Ruegeria sp. AD91A		Streptomyces sp. 3211		Porphyrobacter sp. HT-58-2		Pseudomonas mediterranea
Ruegeria sp. TM1040		Streptomyces sp. endophyte_N2		Pseudoalteromonas sp. R3		Pseudomonas mendocina
Saccharomonospora viridis		Streptomyces sp. MOE7		Pseudoalteromonas translucida		Pseudomonas mosselii
Shewanella loihica		Streptomyces sp. P3		Pseudoalteromonas tunicata		Pseudomonas parafulva
Sinorhizobium sp. RAC02		Streptomyces sp. WAC 06738		Pseudomonas alcaliphila		Pseudomonas sp. CCOS 191
Sodalis glossinidius		Streptomyces sp. WAC00288		Pseudomonas cerasi		Pseudomonas sp. DR 5-09
Sphingomonas sp. YZ-8		Streptomyces tirandamycinicus		Pseudomonas monteilii		Pseudomonas sp. HLS-6
Sphingopyxis sp. 113P3		Streptomyces xinghaiensis		Pseudomonas saudiphocaensis		Pseudomonas sp. LG1E9
Spirosoma pollinicola		Sulfitobacter sp. SK012		Pseudomonas sp. ACM7		Pseudomonas sp. MYb193
Spongiibacter sp. IMCC21906		Sulfitobacter sp. SK025		Pseudomonas sp. ATCC 13867		Pseudomonas sp. S-6-2
Stappia sp. ES.058		Sulfurospirillum cavolei		Pseudomonas sp. LBUM920		Pseudomonas sp. SXM-1
Stella sp. ATCC 35155		Synechococcus sp. KORDI-100		Pseudomonas sp. MPC6		Pseudomonas sp. TMW 2.1634
Stenotrophomonas sp. ASS1		Synechococcus sp. WH 8101		Pseudomonas sp. R2-60-08W		Pseudomonas yamanorum
Streptomyces atratus		Thauera sp. MZ1T		Pseudomonas sp. R3-18-08		Pseudonocardia sp. HH130629-09
Streptomyces hundungensis		Thiomicrospira sp. S5		Pseudomonas sp. St29		Pseudoxanthomonas suwonensis
Streptomyces niveus		Ureaplasma urealyticum		Pseudomonas sp. StFLB209		Rhizobium sp. CIAT894
Streptomyces noursei		Variovorax sp. PMC12		Pseudomonas sp. SWI44		Rhizobium sp. Q54
Streptomyces puniciscabiei		Vibrio crassostreae		Pseudomonas tolaasii		Rhizobium tropici
Streptomyces roseochromogenus		Vibrio gazogenes		Psychrobacter sp. DAB_AL43B		Rhodanobacter denitrificans
Streptomyces sp. 4F		Virgibacillus dokdonensis		Ralstonia insidiosa		Rhodobaca barguzinensis
Streptomyces sp. CC0208		Xanthomonas fragariae		Raoultella electrica		Rhodococcus sp. WMMA185
Streptomyces sp. NEAU-S7GS2		Xanthomonas translucens		Rathayibacter festucae		Rhodococcus sp. YL-1
Streptomyces sp. SCSIO 03032		Yersinia sp. KBS0713		Rhizobium jaguaris		Rickettsia amblyommatis
Streptomyces sp. WAC 01438				Rhizobium phaseoli		Rufibacter sp. DG31D
Streptomyces spongiicola				Rhizobium sp. IRBG74		Salinivibrio kushneri
Streptosporangium sp. 'caverna'				Rhizobium sp. NXC24		Salmonella bongori
Sulfitobacter sp. AM1-D1				Rhodobacter capsulatus		Seonamhaeicola sp. S2-3
Synechococcus sp. KORDI-52				Rhodobacteraceae bacterium SH-1		Serratia sp. 1D1416
Synechococcus sp. PCC 7117				Rhodococcus erythropolis		Shewanella amazonensis
Tardiphaga sp. vice154				Rhodococcus sp. ABRD24		Shewanella decolorationis
Thalassospira marina				Rhodococcus sp. PBTS 2		Shewanella denitrificans
Thermodesulfobium narugense				Rhodoferax sp. Gr-4		Shewanella psychrophila
Thioclava nitratireducens				Rhodovulum sp. P5		Shewanella sp. D4-2
Thioflavicoccus mobilis				Rickettsia australis		Shewanella sp. WE21
Treponema paraluiscuniculi				Roseiflexus castenholzii		Shewanella sp. YLB-06
Virgibacillus sp. SK37				Saccharomonospora glauca		Sideroxydans lithotrophicus
Winogradskyella sp. RHA_55				Saccharomonospora sp. 31sw		Silicimonas algicola
Xanthomonas euvesicatoria				Saccharopolyspora erythraea		Sphingobacteriaceae bacterium GW460-11-11-14-LB5
Xanthomonas vesicatoria				Salinicola tamaricis		Sphingobacterium sp. 21
				Salinimonas lutimaris		Sphingobacterium sp. CZ-2
				Sedimentisphaera cyanobacteriorum		Sphingobacterium sp. ML3W
				Serratia sp. FDAARGOS_506		Sphingobium chlorophenolicum
				Shewanella marisflavi		Sphingobium sp. SCG-1
				Sinorhizobium americanum		Sphingomonas melonis
				Sphingobium herbicidovorans		Sphingomonas sanxanigenens
				Sphingobium sp. PAMC28499		Sphingomonas sp. IC081
				Sphingobium sp. SYK-6		Sphingomonas wittichii
				Sphingomonas koreensis		Spiroplasma culicicola
				Sphingomonas paucimobilis		Spirosoma rigui
				Sphingomonas sp. JJ-A5		Stenotrophomonas sp. LM091
				Sphingomonas sp. LK11		Stenotrophomonas sp. ZAC14D2_NAIMI4_6
				Sphingorhabdus sp. SMR4y		Sterolibacteriaceae bacterium M52
				Sporosarcina sp. P33		Streptomyces albus
				Staphylococcus piscifermentans		Streptomyces glaucescens
				Staphylococcus succinus		Streptomyces sp. ETH9427
				Stella vacuolata		Streptomyces sp. GSSD-12
				Stenotrophomonas rhizophila		Streptomyces sp. KPB2
				Stenotrophomonas sp. MYb57		Streptomyces sp. M56
				Streptococcus sp. 1643		Streptomyces sp. S1A1-8
				Streptomyces albireticuli		Streptomyces sp. SirexAA-E
				Streptomyces alboflavus		Streptomyces sp. SM18
				Streptomyces antibioticus		Streptomyces sp. ZFG47
				Streptomyces collinus		Sulfitobacter pseudonitzschiae
				Streptomyces davaonensis		Sulfitobacter sp. D7
				Streptomyces dengpaensis		Sulfitobacter sp. JL08
				Streptomyces exfoliatus		Synechocystis sp. PCC 6714
				Streptomyces gilvosporeus		Tenacibaculum maritimum
				Streptomyces sp. 3214.6		Tenacibaculum mesophilum
				Streptomyces sp. fd1-xmd		Thermoanaerobacter mathranii
				Streptomyces sp. MK-45		Thermocrinis minervae
				Streptomyces sp. Sge12		Thioalkalivibrio nitratireducens
				Streptomyces sp. SSL-25		Vibrio mediterranei
				Streptomyces sp. Tue 6075		Vibrio mimicus
				Streptomyces sp. W1SF4		Vibrio owensii
				Streptomyces violaceusniger		Vibrio tritonius
				Streptomyces xiamenensis
				Streptosporangium roseum
				Sulfitobacter sp. BSw21498
				Sulfitobacter sp. SK011
				Sulfurifustis variabilis
				Swingsia samuiensis
				Synechococcus lividus
				Synechococcus sp. CC9311
				Thermosipho africanus
				Tsukamurella paurometabola
				Variovorax sp. HW608
				Virgibacillus halodenitrificans
				Vogesella sp. LIG4
				Winogradskyella sp. PG-2
				Xanthomonas arboricola
				Xanthomonas phaseoli
				Xenorhabdus hominickii
				Zymobacter palmae

## Sheet: species present in 2 groups
89 common elements in "Non-smokers" and "S-cigarettes":		86 common elements in "S-shisha" and "S-medwakh":		83 common elements in "S-cigarettes" and "S-medwakh":		81 common elements in "Non-smokers" and "S-shisha":		127 common elements in "Non-smokers" and "S-medwakh":		59 common elements in "S-cigarettes" and "S-shisha":
Acetobacter ascendens		Acidovorax sp. RAC01		Acetobacter persici		Acetobacter pomorum		[Clostridium] innocuum		Acinetobacter guillouiae
Acidothermus cellulolyticus		Acinetobacter sp. ACNIH1		Acinetobacter soli		Acidimicrobium ferrooxidans		Acidithiobacillus ferrooxidans		Actinomadura amylolytica
Acinetobacter indicus		Aeromicrobium sp. A1-2		Actinoplanes derwentensis		Acidipropionibacterium jensenii		Acinetobacter cumulans		Alteromonas sp. RKMC-009
Adlercreutzia equolifaciens		Amycolatopsis methanolica		Actinoplanes sp. N902-109		Acidithiobacillus ferridurans		Acinetobacter larvae		Asticcacaulis excentricus
Allofrancisella guangzhouensis		Arachidicoccus sp. KIS59-12		Aeromicrobium erythreum		Actinoplanes teichomyceticus		Acinetobacter lwoffii		Austwickia chelonae
Aromatoleum aromaticum		Arthrobacter sp. PAMC 25486		Amycolatopsis mediterranei		Algoriphagus machipongonensis		Advenella mimigardefordensis		Bartonella sp. OE 1-1
Arthrobacter sp. U41		Auraticoccus monumenti		Anoxybacillus kamchatkensis		Allokutzneria albata		Aliivibrio fischeri		Bifidobacterium asteroides
Arthrobacter sp. YC-RL1		Blattabacterium sp. (Cryptocercus kyebangensis)		Blattabacterium cuenoti		Alteromonas stellipolaris		Altererythrobacter namhicola		Blattabacterium punctulatus
Bacillus simplex		Bordetella sp. H567		Bordetella genomosp. 8		Amycolatopsis sp. AA4		Altererythrobacter sp. B11		Bradyrhizobium sp. BTAi1
Bacillus sp. FDAARGOS_235		Bosea sp. PAMC 26642		Bradyrhizobium lablabi		Arcobacter cryaerophilus		Anaerolinea thermophila		Bythopirellula goksoyri
Bacillus weihaiensis		Brevundimonas sp. GW460-12-10-14-LB2		Brevundimonas sp. DS20		Azoarcus sp. CIB		Aquiflexum balticum		Calothrix sp. NIES-2100
Bacterioplanes sanyensis		Catenulispora acidiphila		Burkholderia sp. RPE67		Azospirillum thiophilum		Azoarcus sp. DD4		Cellulomonas fimi
Beutenbergia cavernae		Caulobacter flavus		Candidatus Planktophila sulfonica		Bacillus ciccensis		Azoarcus sp. KH32C		Chryseobacterium sp. 3008163
Blastococcus saxobsidens		Chroococcidiopsis thermalis		Catenovulum sediminis		Bacillus mobilis		Bacillus kochii		Citrobacter portucalensis
Burkholderia vietnamiensis		Citrobacter freundii complex sp. CFNIH4		Celeribacter marinus		Bacillus sp. FJAT-42376		Bacillus sp. FJAT-25496		Corynebacterium lactis
Campylobacter sp. RM8964		Clostridium saccharoperbutylacetonicum		Cellvibrio japonicus		Bordetella sp. HZ20		Borrelia hermsii		Desulfovibrio carbinolicus
Cellulomonas gilvus		Clostridium sporogenes		Chelativorans sp. BNC1		Bosea sp. RAC05		Borreliella garinii		Dietzia sp. JS16-p6b
Changchengzhania lutea		Corynebacterium aquilae		Chitinimonas sp. R3-44		Burkholderia plantarii		Bradyrhizobium guangxiense		Dolichospermum sp. UHCC 0315A
Clostridium scatologenes		Corynebacterium resistens		Chromobacterium violaceum		Campylobacter insulaenigrae		Brevibacterium siliguriense		endosymbiont of unidentified scaly snail isolate Monju
Corynebacterium humireducens		Corynebacterium singulare		Chryseobacterium sp. NBC122		Candidatus Kinetoplastibacterium desouzaii		Brevirhabdus pacifica		Flavobacterium commune
Corynebacterium segmentosum		Corynebacterium sp. 2069/2		Collimonas arenae		Candidatus Mycoplasma haemolamae		Burkholderia metallica		Gramella salexigens
Desulfobacter postgatei		Corynebacterium xerosis		Corynebacterium renale		Candidatus Nitrospira inopinata		Burkholderia sp. OLGA172		Hydrogenophaga sp. RAC07
Desulfovibrio sp. G11		Cronobacter condimenti		Corynebacterium ureicelerivorans		Chlorobaculum limnaeum		Calothrix sp. PCC 7507		Immundisolibacter cernigliae
Desulfurobacterium thermolithotrophum		Cupriavidus basilensis		Cupriavidus campinensis		Chromohalobacter salexigens		Candidatus Aquiluna sp. UB-MaderosW2red		Intestinimonas butyriciproducens
Dickeya fangzhongdai		Deinococcus metallilatus		Desulfocurvibacter africanus		Chryseobacterium carnis		Candidatus Methylopumilus turicensis		Lactobacillus helsingborgensis
Filimonas lacunae		Dickeya zeae		Dickeya chrysanthemi		Chryseobacterium joostei		Chlamydia sp. S15-834C		Leifsonia xyli
Flavobacterium crocinum		Dyella japonica		Dietzia lutea		Chryseobacterium sp. G0186		Chlamydia suis		Luteimonas sp. YGD11-2
Flavobacterium sp. GS13		Endozoicomonas montiporae		Echinicola sp. LN3S3		Corynebacterium camporealensis		Chryseobacterium camelliae		Macrococcus canis
Geminocystis sp. NIES-3709		Escherichia marmotae		Enterococcus gallinarum		Corynebacterium glaucum		Chryseobacterium jeonii		Marivivens sp. JLT3646
Gordonia iterans		Flavivirga eckloniae		Friedmanniella luteola		Corynebacterium sp. 3010		Corynebacterium callunae		Mesorhizobium loti
Gordonia sp. YC-JH1		Flavobacterium arcticum		Glaciecola nitratireducens		Dokdonella koreensis		Corynebacterium marinum		Mesorhizobium opportunistum
Halomonas hydrothermalis		Flavobacterium sp. KBS0721		Gordonia sp. MMS17-SY073		Entomoplasma freundtii		Crocosphaera subtropica		Microbacterium sp. dk512
Halomonas sp. A3H3		Francisella sp. FSC1006		Gordonibacter urolithinfaciens		Flavobacterium sp. CJ74		Curtobacterium sp. BH-2-1-1		Mycobacterium kansasii
Halomonas sp. HL-93		Francisella sp. TX077308		Gramella forsetii		Gemmobacter sp. HYN0069		Dehalococcoides mccartyi		Mycobacterium paragordonae
Helicobacter himalayensis		Gordonia rubripertincta		Granulibacter bethesdensis		Glycocaulis alkaliphilus		Deinococcus puniceus		Mycolicibacterium gilvum
Hylemonella gracilis		Halobacteriovorax marinus		Halobacillus mangrovi		Helicobacter bizzozeronii		Dickeya sp. NCPPB 3274		Nitrosococcus wardiae
Idiomarina piscisalsi		Hymenobacter sp. DG01		Halocynthiibacter arcticus		Idiomarina sp. OT37-5b		Echinicola vietnamensis		Nitrosospira multiformis
Janibacter indicus		Hyphomonas sp. CACIAM 19H1		Halomonas sp. KO116		Kocuria indica		Erythrobacter flavus		Paenibacillus riograndensis
Janthinobacterium agaricidamnosum		Kocuria rosea		Hydrogenobacter thermophilus		Komagataeibacter saccharivorans		Eubacterium callanderi		Paenibacillus sabinae
Kitasatospora setae		Kozakia baliensis		Kocuria flava		Leuconostoc pseudomesenteroides		Exiguobacterium sp. MH3		Paraburkholderia caribensis
Kosakonia radicincitans		Lactobacillus sp. CBA3606		Legionella clemsonensis		Lysinimonas sp. KACC 19322		Flammeovirga sp. L12M1		Phreatobacter stygius
Kosakonia sacchari		Leisingera sp. NJS204		Leptospira santarosai		Maricaulis maris		Flavobacterium sp. GS03		Planctomycetes bacterium Enr17
Lactobacillus allii		Leucobacter triazinivorans		Lysobacter antibioticus		Marinobacter hydrocarbonoclasticus		Formosa sp. Hel1_31_208		Polynucleobacter wuianus
Lentzea guizhouensis		Limnohabitans sp. 103DPR2		Maribacter sp. T28		Methylomonas clara		Frankia inefficax		Pseudoflavitalea sp. 5GH32-13
Luteimonas sp. JM171		Magnetospirillum gryphiswaldense		Methylophilus medardicus		Microbacterium sp. 10M-3C3		Geobacter lovleyi		Pseudomonas extremorientalis
Marinomonas primoryensis		Maribacter cobaltidurans		Mitsuaria sp. 7		Microchaete diplosiphon		Gordonibacter pamelaeae		Pseudomonas sp. RU47
Marinomonas sp. MWYL1		Mesorhizobium sp. M9A.F.Ca.ET.002.03.1.2		Mycobacterium haemophilum		Microlunatus phosphovorus		Gramella sp. SH35		Psychrobacter sp. AntiMn-1
Methyloversatilis sp. RAC08		Methylomicrobium album		Mycobacterium marseillense		Muricauda lutaonensis		Grimontia hollisae		Salinimonas sp. HMF8227
Microbulbifer aggregans		Methylomicrobium buryatense		Mycolicibacterium hassiacum		Mycobacterium sp. djl-10		Halobacillus halophilus		Serratia fonticola
Mucilaginibacter gotjawali		Methylophaga nitratireducenticrescens		Mycolicibacterium smegmatis		Mycobacterium ulcerans		Helicobacter felis		Sphingomonas sp. AAP5
Mycobacterium shigaense		Moritella viscosa		Nitrosococcus halophilus		Mycolicibacterium rhodesiae		Helicobacter saguini		Streptomyces fulvissimus
Mycoplasma agalactiae		Mucilaginibacter sp. PAMC 26640		Nitrosomonas ureae		Nitratireductor sp. SY7		Hoyosella subflava		Streptomyces griseochromogenes
Mycoplasma meleagridis		Neokomagataea tanensis		Nostoc flagelliforme		Nitrosococcus oceani		Hydrogenovibrio crunogenus		Thalassotalea sp. PS06
Myxococcus stipitatus		Nesterenkonia sp. NBAIMH1		Nostoc piscinale		Ornithinimicrobium sp. HY006		Hymenobacter sp. APR13		Thiobacillus denitrificans
Nakamurella sp. s14-144		Nitrospira japonica		Paenibacillus peoriae		Orrella dioscoreae		Janthinobacterium sp. Marseille		Virgibacillus sp. Bac332
Nocardioides daphniae		Nocardia asteroides		Paenibacillus sp. FSL H7-0357		Paenibacillus sp. BIHB4019		Kocuria turfanensis		Xanthobacter autotrophicus
Nostoc punctiforme		Nocardia seriolae		Pannonibacter phragmitetus		Panacibacter ginsenosidivorans		Kosakonia sp. CCTCC M2018092		Xanthomonas cassavae
Nostoc sp. PCC 7107		Nocardioides sp. KUDC 5002		Pantoea sp. PSNIH1		Pedobacter suwonensis		Kushneria sp. YCWA18		Xanthomonas vasicola
Ochrobactrum pituitosum		Nonlabens sp. MB-3u-79		Pantoea sp. SO10		Photorhabdus asymbiotica		Lactobacillus crustorum		Yoonia vestfoldensis
Oleiphilus messinensis		Ochrobactrum quorumnocens		Paraburkholderia fungorum		Polaribacter sp. ALD11		Lactobacillus sp. BHWM-4
Pectobacterium atrosepticum		Octadecabacter arcticus		Pseudomonas sp. 02C 26		Pseudomonas sp. B10		Lactobacillus sp. HBUAS52074
Pediococcus inopinatus		Paracoccus sp. BM15		Pseudomonas sp. S09G 359		Pseudovibrio sp. FO-BEG1		Legionella fallonii
Pelobacter propionicus		Pelagibacterium halotolerans		Pseudomonas viridiflava		Raoultella planticola		Leptospirillum ferrooxidans
Polaromonas sp. SP1		Phycicoccus dokdonensis		Pseudonocardia dioxanivorans		Rhizobium leguminosarum		Lysinibacillus sp. YS11
Prauserella marina		Planctomycetes bacterium Mal48		Psychrobacter arcticus		Rickettsia montanensis		Lysobacter enzymogenes
Pseudodesulfovibrio aespoeensis		Planococcus maritimus		Rhizobium etli		Rivularia sp. PCC 7116		Marmoricola scoriae
Pseudomonas extremaustralis		Polaromonas sp. JS666		Rhodococcus opacus		Shewanella sp. MR-4		Massilia armeniaca
Pseudomonas frederiksbergensis		Polynucleobacter duraquae		Rhodococcus sp. X156		Sinorhizobium meliloti		Melittangium boletus
Pseudomonas plecoglossicida		Providencia heimbachae		Rhodoferax ferrireducens		Staphylococcus muscae		Mesoplasma syrphidae
Pseudomonas psychrophila		Pseudolabrys taiwanensis		Rhodoferax koreense		Sterolibacteriaceae bacterium J5B		Methylotenera mobilis
Pseudomonas sp. URMO17WK12:I11		Pseudomonas balearica		Roseomonas sp. FDAARGOS_362		Streptococcus sp. oral taxon 064		Microbulbifer sp. GL-2
Psychrobacter urativorans		Rhodanobacteraceae bacterium Dysh456		Sinorhizobium fredii		Streptomyces lavendulae		Micromonospora coriariae
Psychromonas sp. CNPT3		Rhodoluna lacicola		Staphylococcus delphini		Streptomyces lincolnensis		Micromonospora echinospora
Rhodococcus sp. MTM3W5.2		Rickettsia akari		Staphylococcus sciuri		Streptomyces pluripotens		Micromonospora tulbaghiae
Rickettsia typhi		Saccharomonospora cyanea		Streptomyces autolyticus		Streptomyces sp. GGCR-6		Miniimonas sp. S16
Sphingobacterium thalpophilum		Salinibacterium sp. CGMCC 1.16371		Streptomyces sp. CdTB01		Streptomyces sp. TLI_053		Moraxellaceae bacterium HYN0046
Sphingorhabdus sp. M41		Spiroplasma alleghenense		Streptomyces sp. YIM 121038		Tessaracoccus flavescens		Mucilaginibacter paludis
Spiroplasma melliferum		Spiroplasma sabaudiense		Sulfurimonas denitrificans		Thermus brockianus		Mycobacterium sp. JS623
Stenotrophomonas sp. YAU14D1_LEIMI4_1		Streptomyces malaysiensis		Sulfurospirillum deleyianum		Thiohalobacter thiocyanaticus		Mycobacteroides salmoniphilum
Streptacidiphilus sp. DSM 106435		Streptomyces pactum		Thermus oshimai		Vibrio fluvialis		Mycolicibacterium chitae
Streptomyces chartreusis		Synechococcus sp. KORDI-49		Thiocystis violascens		Vibrio furnissii		Mycoplasma synoviae
Streptomyces vietnamensis		Thermomonospora curvata		Xanthomonas hortorum				Myxococcus hansupus
Sulfurihydrogenibium azorense		Thiolapillus brandeum		Xenorhabdus nematophila				Neorhizobium galegae
Terriglobus roseus		Vibrio aphrogenes						Nocardia brasiliensis
Thermotoga maritima		Winogradskyella sp. J14-2						Nocardia sp. CS682
Vibrio harveyi		Xanthomonas sacchari						Nocardioides sp. CF8
Vibrio nigripulchritudo								Paenibacillus graminis
Weissella koreensis								Paenibacillus sp. M-152
Wolbachia endosymbiont of Bemisia tabaci								Paenibacillus terrae
								Parabacteroides sp. CT06
								Paraburkholderia megapolitana
								Paraburkholderia phenoliruptrix
								Paracoccus sp. 2251
								Parvibaculum lavamentivorans
								Phascolarctobacterium succinatutens
								Planctomycetes bacterium Pan241w
								Pontibacter korlensis
								Pseudoalteromonas atlantica
								Pseudomonas mandelii
								Pseudomonas moraviensis
								Rathayibacter iranicus
								Rhizobium sp. 11515TR
								Rhodococcus sp. P1Y
								Rickettsia prowazekii
								Roseiflexus sp. RS-1
								Roseimaritima ulvae
								Rufibacter sp. DG15C
								Salinisphaera sp. LB1
								Serratia quinivorans
								Shewanella violacea
								Sphingomonas sp. XS-10
								Spiroplasma apis
								Spiroplasma gladiatoris
								Starkeya novella
								Streptomyces globisporus
								Streptomyces reticuli
								Streptomyces sp. M2
								Tatlockia micdadei
								Tenacibaculum todarodis
								Thermosipho melanesiensis
								Thermus sp. YIM 78456
								Vibrio rotiferianus
								Virgibacillus phasianinus
								Wolbachia endosymbiont of Brugia malayi
								Wolbachia endosymbiont of Drosophila simulans
								Wolbachia endosymbiont of Folsomia candida
								Xanthomonas campestris

## Sheet: species present in 3 groups
69 common elements in "S-cigarettes", "S-shisha" and "S-medwakh":		90 common elements in "Non-smokers", "S-cigarettes" and "S-shisha":		127 common elements in "Non-smokers", "S-shisha" and "S-medwakh":		120 common elements in "Non-smokers", "S-cigarettes" and "S-medwakh":
[Pseudomonas] mesoacidophila		Chryseobacterium bernardetii		Corynebacterium sp. 2183		Desulfomicrobium orale
Acidihalobacter prosperus		Chryseobacterium sp. G0162		Kordia sp. SMS9		Wolinella succinogenes
Alloactinosynnema sp. L-07		Acidisarcina polymorpha		Sporosarcina sp. PTS2304		Myroides odoratus
Amycolatopsis keratiniphila		Chryseobacterium sp. 6424		Burkholderia sp. DHOD12		Helicobacter mustelae
Aquitalea sp. THG-DN7.12		Sphingobacterium hotanense		Nonlabens dokdonensis		Chondromyces crocatus
Azoarcus sp. DN11		Desulfovibrio carbinoliphilus		Microbacterium sp. DFW100M-13		Indioceanicola profundi
Azotobacter vinelandii		Chryseobacterium sp. IHB B 17019		Pantoea ananatis		Flavobacterium sp. XS-5
Bacillus xiamenensis		Brachyspira pilosicoli		Candidatus Filomicrobium marinum		Xanthomonadaceae bacterium AQ6-296
Bifidobacterium pseudolongum		Corynebacterium atypicum		Streptomyces sp. GBA 94-10		Shewanella piezotolerans
Bradyrhizobium ottawaense		Deinococcus ficus		Pseudomonas cichorii		Candidatus Cytomitobacter indipagum
Burkholderia insecticola		Bacillus beveridgei		Verrucomicrobium sp. GAS474		Delftia sp. Cs1-4
Candidatus Pelagibacter sp. IMCC9063		Sphingobacterium daejeonense		Candidatus Gullanella endobia		Arthrobacter sp. QXT-31
Chloroflexus aggregans		Nocardia sp. CFHS0054		Frankia symbiont of Datisca glomerata		Achromobacter spanius
Conexibacter woesei		Bradyrhizobium sp. ORS 278		Nocardioides sp. HY056		Cardinium endosymbiont of Encarsia pergandiella
Corynebacterium argentoratense		Sodalis endosymbiont of Henestaris halophilus		Helicobacter pullorum		Pseudoxanthomonas spadix
Corynebacterium casei		Staphylococcus pettenkoferi		Thermobifida fusca		Helicobacter cholecystus
Corynebacterium maris		Exiguobacterium sp. N4-1P		Candidatus Phaeomarinobacter ectocarpi		Amycolatopsis albispora
Cutibacterium avidum		Rhodothermaceae bacterium		Microterricola viridarii		Methylobacterium sp. 17Sr1-1
Cyanothece sp. PCC 7425		Xanthomonas oryzae		Streptomyces sp. WAC 01529		Chromobacterium rhizoryzae
Cylindrospermum stagnale		Acinetobacter radioresistens		Corynebacterium phocae		Acidibrevibacterium fodinaquatile
Dyadobacter fermentans		Nitrosomonas communis		Polynucleobacter acidiphobus		Rhodobacter blasticus
Enterococcus mundtii		Escherichia fergusonii		Arcticibacterium luteifluviistationis		Psychromicrobium lacuslunae
Fischerella sp. NIES-4106		Salinivibrio sp. YCSC6		Phenylobacterium sp. HYN0004		Thermotoga caldifontis
Flavobacterium magnum		Serpentinomonas raichei		Chlamydia trachomatis		Variovorax boronicumulans
Geminocystis sp. NIES-3708		Staphylococcus lutrae		Proteus hauseri		Tolumonas auensis
Geobacter sp. FeAm09		Marinobacter sp. NP-4(2019)		Thiomonas intermedia		Fervidobacterium changbaicum
Gordonibacter massiliensis		Burkholderiales bacterium GJ-E10		Ralstonia pickettii		Streptomyces pratensis
Helicobacter suis		Shewanella sp. FDAARGOS_354		Mesorhizobium ciceri		Flaviflexus sp. H23T48
Ignavibacterium album		Kitasatospora aureofaciens		Methylobacterium sp. XJLW		Clostridium drakei
Lactobacillus heilongjiangensis		Methylorubrum extorquens		Rhodococcus ruber		Alcaligenaceae bacterium SJ-26
Legionella cherrii		Paenibacillus sp. Cedars		Rhodoferax antarcticus		Collinsella aerofaciens
Leptospira interrogans		Serinicoccus chungangensis		Thermodesulfobacterium geofontis		Thioalkalivibrio versutus
Marichromatium purpuratum		Echinicola strongylocentroti		Cetia pacifica		Deferribacter desulfuricans
Mesorhizobium sp. M1B.F.Ca.ET.045.04.1.1		Rhodopirellula baltica		Gloeocapsa sp. PCC 7428		Burkholderia gladioli
Methylibium sp. Pch-M		Planctomycetes bacterium ElP		Mycobacterium avium		Massilia plicata
Methylobacterium sp. 4-46		Terriglobus albidus		Paenibacillus borealis		Rhizobium sp. ACO-34A
Microvirga ossetica		secondary endosymbiont of Heteropsylla cubana		Methylocella tundrae		Trichodesmium erythraeum
Mycoplasma citelli		Methylocella silvestris		Cellulophaga baltica		Methylobacillus flagellatus
Mycoplasma parvum		Paenibacillus antarcticus		Chryseobacterium balustinum		Candidatus Xiphinematobacter sp. Idaho Grape
Nodularia spumigena		Pseudomonas guangdongensis		Dietzia timorensis		Tomitella sp. HY188
Nonlabens marinus		Acidithiobacillus caldus		Arthrobacter sp. Rue61a		Tenacibaculum dicentrarchi
Nostocales cyanobacterium HT-58-2		Colwellia sp. Arc7-D		Campylobacter subantarcticus		Flavobacterium sp. 140616W15
Novosphingobium sp. ABRDHK2		Brevibacterium sp. CS2		Frankia casuarinae		Sanguibacter keddieii
Oscillatoriales cyanobacterium JSC-12		Silvanigrellales bacterium RF1110005		Pseudomonas sp. K2W31S-8		Duncaniella sp. B8
Paenibacillus sp. FSL R5-0345		Gilvibacter sp. SZ-19		Izhakiella sp. KSNA2		Planctomycetes bacterium Pla163
Pandoraea apista		Flavobacteriaceae bacterium F202Z8		Staphylococcus carnosus		Burkholderia territorii
Paraburkholderia aromaticivorans		Stanieria cyanosphaera		Desulfobacter hydrogenophilus		Deinococcus proteolyticus
Paracoccus zhejiangensis		Xylanibacterium sp. 2JSPR-7		Planctomyces sp. SH-PL14		Myroides sp. A21
Parascardovia denticolens		Bordetella petrii		Labrenzia sp. PHM005		Candidatus Cardinium hertigii
Pedobacter sp. PACM 27299		Cupriavidus oxalaticus		Dechloromonas sp. HYN0024		Streptomyces avermitilis
Plantactinospora sp. KBS50		Streptomyces asterosporus		Victivallales bacterium CCUG 44730		Rippkaea orientalis
Polaribacter sp. KT25b		Actinobacillus equuli		Idiomarinaceae bacterium HL-53		Winogradskyella sp. PC-19
Providencia rettgeri		Pseudomonas soli		Parasaccharibacter apium		Streptomyces sp. Tu6071
Pseudomonas agarici		Desulfitobacterium dehalogenans		Alkalilimnicola ehrlichii		Aquicella siphonis
Pseudomonas lactis		Micrococcus luteus		Thermovibrio ammonificans		Sphingomonas sp. AE3
Pseudomonas lini		Thermodesulfobacterium commune		Microcella alkaliphila		Chlorobium chlorochromatii
Pseudonocardia sp. AL041005-10		Chitinophaga sp. XS-30		Thalassospira indica		Roseobacter denitrificans
Saccharothrix espanaensis		Agarilytica rhodophyticola		Flavobacterium psychrophilum		Bdellovibrio sp. NC01
Shewanella algae		Deinococcus geothermalis		Pseudomonas reinekei		Pirellula sp. SH-Sr6A
Sphingobium sp. YG1		Aeribacillus pallidus		Comamonas serinivorans		Pseudomonas fulva
Staphylococcus capitis		Desulfocapsa sulfexigens		Bacteroides caecimuris		Campylobacter upsaliensis
Streptomyces bingchenggensis		Tamlana sp. UJ94		Aeromicrobium marinum		Salinibacterium sp. UTAS2018
Streptomyces hygroscopicus		Catenovulum sp. CCB-QB4		Fibrella sp. ES10-3-2-2		Legionella jordanis
Sulfuricaulis limicola		Cohnella sp. 18JY8-7		Tateyamaria omphalii		Halioglobus pacificus
Sulfurimonas autotrophica		Chlamydia felis		Rhodobacter sphaeroides		Parashewanella sp. MEBiC05444
Sulfurimonas gotlandica		Bacillus circulans		Streptomyces olivaceus		Luteibacter rhizovicinus
Tatumella ptyseos		Paenibacillus stellifer		Sulfuricella denitrificans		Microbacterium sediminis
Thermomonas sp. SY21		Desulfatibacillum aliphaticivorans		Candidatus Pelagibacter sp. RS39		Mucilaginibacter mallensis
Thiomicrospira cyclica		Bradyrhizobiaceae bacterium SG-6C		Granulicella mallensis		Anaplasma marginale
		Methylobacterium sp. DM1		Bifidobacterium breve		Chlamydia gallinacea
		Oceanithermus profundus		Desulfuromonas sp. DDH964		Planctomycetes bacterium K22_7
		Marinobacter sp. CS412		Caulobacter henricii		Flavisolibacter sp. 17J28-1
		Porphyrobacter sp. YT40		Phenylobacterium zucineum		Euhalothece natronophila
		Congregibacter litoralis		Caldicellulosiruptor obsidiansis		Staphylococcus agnetis
		Paraburkholderia sp. DCR13		Pantoea dispersa		Kitasatospora sp. MMS16-BH015
		Betaproteobacteria bacterium GR16-43		Zobellella denitrificans		Rhodococcus hoagii
		Pelodictyon phaeoclathratiforme		Serinicoccus sp. JLT9		Mycoplasma pullorum
		Sphingomonas panacis		Cytophagales bacterium TFI 002		Variovorax paradoxus
		Neorickettsia helminthoeca		Bdellovibrio exovorus		Streptomyces griseoviridis
		Rhizobium sp. WL3		Streptomyces cattleya		Zhongshania aliphaticivorans
		Nostoc sp. CENA543		Mesorhizobium sp. Pch-S		Variibacter gotjawalensis
		Paraphotobacterium marinum		Gynuella sunshinyii		Streptococcus milleri
		Microbacterium oxydans		Gemmataceae bacterium PX52		Nostoc sp. 'Peltigera membranacea cyanobiont' N6
		Bifidobacterium pseudocatenulatum		Nocardioides sp. S-1144		Mycoplasma flocculare
		Emcibacter sp. MEBiC09520		Methylacidiphilum kamchatkense		Kangiella sediminilitoris
		Pontibacter akesuensis		Paenibacillus odorifer		Frankia sp. EAN1pec
		Kurthia zopfii		Streptomyces sp. ADI95-16		Mycoplasma fermentans
		Acinetobacter sp. DUT-2		Leptolyngbya sp. NIES-3755		Kangiella geojedonensis
		Sphingomonas sp. Cra20		Mycoplasma suis		Prosthecochloris aestuarii
		Paenibacillus sp. FSL R7-0273		Novosphingobium sp. P6W		Halomonas chromatireducens
				Cohaesibacter sp. ES.047		Tessaracoccus flavus
				Shewanella oneidensis		Arenibacter algicola
				Corynebacterium deserti		Planctomycetes bacterium Pla85_3_4
				Caldicellulosiruptor kristjanssonii		Bacillus pseudofirmus
				Yersinia intermedia		Staphylococcus equorum
				Zobellia galactanivorans		Brevibacterium linens
				Lactobacillus gallinarum		Nocardia cyriacigeorgica
				Micromonospora viridifaciens		Neochlamydia sp. S13
				Ereboglobus luteus		Paenibacillus yonginensis
				Prosthecochloris sp. CIB 2401		Paraburkholderia sp. SOS3
				Gallionella capsiferriformans		Pseudoalteromonas aliena
				Staphylococcus sp. M0911		Planctomycetes bacterium Spb1
				Rufibacter tibetensis		Tsukamurella tyrosinosolvens
				Blattabacterium sp. (Periplaneta americana)		Brevundimonas sp. M20
				Pseudomonas brassicacearum		Fuerstia marisgermanicae
				Acetobacter aceti		Actinoalloteichus sp. AHMU CJ021
				Oenococcus sicerae		Alistipes sp. 5CPEGH6
				Candidatus Arthromitus sp. SFB-rat-Yit		Streptomyces sp. Go-475
				Streptomyces sp. RTd22		Mycoplasma hyopneumoniae
				Staphylococcus hyicus		Actinoalloteichus hymeniacidonis
				Collimonas fungivorans		Chromobacterium sp. ATCC 53434
				Mariprofundus ferrinatatus		Helicobacter heilmannii
				Taylorella asinigenitalis		Desulfovibrio ferrophilus
				Sulfurospirillum sp. JPD-1		Bordetella avium
				Spirosoma sp. KCTC 42546		Corynebacterium simulans
				Azorhizobium caulinodans		Paenibacillus sp. RUD330
				Streptomyces fungicidicus		Brucella suis
				Micromonospora siamensis		Tessaracoccus aquimaris
				Thermoanaerobacter siderophilus		Pseudomonas veronii
				Bacillus butanolivorans		Francisella sp. CA97-1460
				Pseudomonas resinovorans
				Flavisolibacter ginsenosidimutans
				Pusillimonas sp. ye3
				Streptomonospora sp. M2
				[Brevibacterium] frigoritolerans
				Geobacillus sp. E263
				Citrobacter rodentium

## Sheet: species present in all 4 groups
1909 common elements in "Non-smokers", "S-cigarettes", "S-shisha" and "S-medwakh":
[Clostridium] bolteae
[Clostridium] cellulosi
[Clostridium] hiranonis
[Clostridium] hylemonae
[Clostridium] saccharolyticum
[Clostridium] scindens
[Clostridium] sphenoides
[Clostridium] ultunense
[Eubacterium] cellulosolvens
[Eubacterium] eligens
[Eubacterium] minutum
[Eubacterium] rectale
[Eubacterium] sulci
[Haemophilus] ducreyi
[Mannheimia] succiniciproducens
[Pasteurella] aerogenes
[Polyangium] brachysporum
[Ruminococcus] gnavus
Acaryochloris marina
Acetoanaerobium sticklandii
Acetobacter pasteurianus
Acetobacter sp. JWB
Acetobacteraceae bacterium
Acetobacterium sp. KB-1
Acetobacterium woodii
Acetohalobium arabaticum
Acetomicrobium mobile
Acholeplasma axanthum
Acholeplasma brassicae
Acholeplasma hippikon
Acholeplasma laidlawii
Acholeplasma oculi
Acholeplasma palmae
Achromobacter denitrificans
Achromobacter xylosoxidans
Acidaminococcus fermentans
Acidaminococcus intestini
Acidiferrobacter sp. SPIII_3
Acidipropionibacterium acidipropionici
Acidovorax avenae
Acidovorax citrulli
Acidovorax sp. KKS102
Acinetobacter baumannii
Acinetobacter bereziniae
Acinetobacter haemolyticus
Acinetobacter johnsonii
Acinetobacter junii
Acinetobacter pittii
Acinetobacter sp. FDAARGOS_560
Acinetobacter sp. LoGeW2-3
Acinetobacter venetianus
Actinobacillus delphinicola
Actinobacillus lignieresii
Actinobacillus pleuropneumoniae
Actinobacillus porcitonsillarum
Actinobacillus succinogenes
Actinobacillus suis
Actinobacteria bacterium IMCC26256
Actinobacteria bacterium YIM 96077
Actinobaculum sp. 313
Actinomyces gaoshouyii
Actinomyces hongkongensis
Actinomyces howellii
Actinomyces israelii
Actinomyces naeslundii
Actinomyces oris
Actinomyces pacaensis
Actinomyces radicidentis
Actinomyces slackii
Actinomyces sp. 2129
Actinomyces sp. 299
Actinomyces sp. 410
Actinomyces sp. Chiba101
Actinomyces sp. dk561
Actinomyces sp. oral taxon 171
Actinomyces sp. oral taxon 414
Actinomyces sp. oral taxon 848
Actinomyces sp. oral taxon 897
Actinomyces sp. Z16
Actinomyces tangfeifanii
Actinomyces viscosus
Actinoplanes missouriensis
Actinoplanes sp. OR16
Actinopolymorpha singaporensis
Actinopolyspora erythraea
Actinosynnema mirum
Actinosynnema pretiosum
Actinotignum schaalii
Advenella kashmirensis
Aequorivita sp. H23M31
Aequorivita sublithincola
Aerococcaceae bacterium ZY16052
Aerococcus christensenii
Aerococcus sanguinicola
Aerococcus urinae
Aerococcus urinaeequi
Aerococcus urinaehominis
Aeromonas caviae
Aeromonas hydrophila
Aeromonas media
Aeromonas rivipollensis
Aeromonas salmonicida
Aeromonas schubertii
Aeromonas veronii
Agarivorans gilvus
Aggregatibacter actinomycetemcomitans
Aggregatibacter aphrophilus
Aggregatibacter segnis
Agrobacterium tumefaciens
Agromyces sp. HY052
Agromyces sp. LHK192
Ahniella affigens
Akkermansia glycaniphila
Akkermansia muciniphila
Alcaligenes faecalis
Alcanivorax pacificus
Alcanivorax sp. N3-2A
Algoriphagus sp. M8-2
Alicycliphilus denitrificans
Alicyclobacillus acidocaldarius
Aliivibrio salmonicida
Aliivibrio wodanis
Alistipes shahii
Alistipes sp. Marseille-P5997
Alkaliphilus metalliredigens
Alkaliphilus oremlandii
Alkalitalea saponilacus
Allochromatium vinosum
alpha proteobacterium HIMB59
Altererythrobacter sp. ZODW24
Alteromonas australica
Alteromonas macleodii
Alteromonas mediterranea
Alteromonas sp. MB-3u-76
Aminipila sp. JN-39
Aminobacterium colombiense
Aminomonas paucivorans
Ammonifex degensii
Amphibacillus xylanus
Anabaena cylindrica
Anaerobutyricum hallii
Anaerococcus mediterraneensis
Anaerococcus prevotii
Anaerolineaceae bacterium oral taxon 439
Anaeromyxobacter sp. Fw109-5
Anaerostipes hadrus
Anaerostipes rhamnosivorans
Anaerotignum propionicum
Anaplasma phagocytophilum
Aneurinibacillus soli
Aneurinibacillus sp. XH2
Anoxybacillus amylolyticus
Anoxybacillus flavithermus
Anoxybacillus gonensis
Anoxybacter fermentans
Anseongella ginsenosidimutans
Apibacter sp. HY041
Aquabacterium olei
Aquaspirillum sp. LM1
Aquibacillus sp. TKL69
Aquicella lusitana
Aquifex aeolicus
Aquimarina sp. AD10
Aquisphaera giovannonii
Aquitalea sp. USM4
Arachidicoccus ginsenosidivorans
Arachidicoccus sp. BS20
Arcanobacterium haemolyticum
Arcanobacterium phocae
Arcobacter anaerophilus
Arcobacter bivalviorum
Arcobacter butzleri
Arcobacter canalis
Arcobacter ellisii
Arcobacter halophilus
Arcobacter mytili
Arcobacter nitrofigilis
Arcobacter suis
Armatimonadetes bacterium Uphvl-Ar1
Armatimonadetes bacterium Uphvl-Ar2
Arsenicicoccus sp. oral taxon 190
Arsenophonus endosymbiont of Aleurodicus dispersus
Arsenophonus nasoniae
Arthrobacter alpinus
Arthrobacter crystallopoietes
Arthrobacter sp. ERGS1:01
Arthrobacter sp. YN
Atopobium parvulum
Aureitalea sp. RR4-38
Auricoccus indicus
Auritidibacter sp. NML130574
Avibacterium paragallinarum
Avibacterium volantium
Azoarcus communis
Azoarcus sp. SY39
Azospira oryzae
Azospirillum brasilense
Azospirillum lipoferum
Azospirillum sp. M2T2B2
Bacillus altitudinis
Bacillus amyloliquefaciens
Bacillus anthracis
Bacillus aryabhattai
Bacillus asahii
Bacillus atrophaeus
Bacillus cellulosilyticus
Bacillus cereus
Bacillus clausii
Bacillus coagulans
Bacillus cohnii
Bacillus cytotoxicus
Bacillus filamentosus
Bacillus flexus
Bacillus foraminis
Bacillus freudenreichii
Bacillus gobiensis
Bacillus halodurans
Bacillus jeotgali
Bacillus krulwichiae
Bacillus lehensis
Bacillus lentus
Bacillus licheniformis
Bacillus litoralis
Bacillus marisflavi
Bacillus megaterium
Bacillus mesonae
Bacillus methanolicus
Bacillus muralis
Bacillus mycoides
Bacillus paralicheniformis
Bacillus pseudomycoides
Bacillus pumilus
Bacillus safensis
Bacillus sonorensis
Bacillus sp. 1NLA3E
Bacillus sp. ABP14
Bacillus sp. AK13
Bacillus sp. BD59S
Bacillus sp. FJAT-14266
Bacillus sp. FJAT-45348
Bacillus sp. HBCD-sjtu
Bacillus sp. Lzh-5
Bacillus sp. OxB-1
Bacillus sp. SJ-10
Bacillus sp. X1(2014)
Bacillus sp. Y-01
Bacillus sp. Y1
Bacillus sp. ZY-1-1
Bacillus subtilis
Bacillus thermoamylovorans
Bacillus thuringiensis
Bacillus toyonensis
Bacillus vallismortis
Bacillus velezensis
Bacteriovorax stolpii
bacterium 2013Arg42i
Bacteroidales bacterium CF
Bacteroides caccae
Bacteroides cellulosilyticus
Bacteroides coprosuis
Bacteroides dorei
Bacteroides fragilis
Bacteroides helcogenes
Bacteroides heparinolyticus
Bacteroides intestinalis
Bacteroides ovatus
Bacteroides salanitronis
Bacteroides thetaiotaomicron
Bacteroides vulgatus
Bacteroides xylanisolvens
Bacteroides zoogleoformans
Baekduia soli
Barnesiella viscericola
Bartonella bovis
Bartonella clarridgeiae
Basilea psittacipulmonis
Bdellovibrio bacteriovorus
Bdellovibrio sp. ZAP7
Beggiatoa leptomitoformis
Belliella baltica
Bernardetia litoralis
Bibersteinia trehalosi
Bifidobacterium adolescentis
Bifidobacterium animalis
Bifidobacterium catenulatum
Bifidobacterium gallinarum
Bifidobacterium longum
Blastochloris viridis
Blattabacterium sp. (Blaberus giganteus)
Blautia coccoides
Blautia hansenii
Blautia producta
Blautia sp. N6H1-15
Blautia sp. SC05B48
Blochmannia endosymbiont of Camponotus (Colobopsis) obliquus
Blochmannia endosymbiont of Polyrhachis (Hedomyrma) turneri
Bordetella bronchiseptica
Bordetella holmesii
Bordetella parapertussis
Bordetella pertussis
Borrelia mayonii
Borrelia miyamotoi
Borreliella afzelii
Bosea sp. AS-1
Brachyspira murdochii
Bradymonadales bacterium V1718
Bradymonas sediminis
Bradyrhizobium erythrophlei
Brevefilum fermentans
Brevibacillus agri
Brevibacillus brevis
Brevibacillus formosus
Brevibacillus laterosporus
Brevibacillus sp. SCSIO 07484
Brevibacterium aurantiacum
Brevundimonas sp. MF30-B
Brochothrix thermosphacta
Brucella abortus
Brucella melitensis
Brucella vulpis
Buchnera aphidicola
Burkholderia ambifaria
Burkholderia cenocepacia
Burkholderia cepacia
Burkholderia contaminans
Burkholderia glumae
Burkholderia lata
Burkholderia mallei
Burkholderia oklahomensis
Burkholderia pseudomallei
Burkholderia sp. 2002721687
Burkholderia sp. AD24
Burkholderia sp. BDU8
Burkholderia sp. KBS0801
Burkholderia thailandensis
Burkholderia ubonensis
Burkholderiales bacterium JOSHI_001
Burkholderiales bacterium YL45
Butyricimonas faecalis
Butyrivibrio fibrisolvens
Butyrivibrio hungatei
Butyrivibrio proteoclasticus
Caldanaerobacter subterraneus
Caldicellulosiruptor hydrothermalis
Caldicellulosiruptor kronotskyensis
Caldicellulosiruptor owensensis
Caldilinea aerophila
Caldimicrobium thiodismutans
Caldisericum exile
Calditerrivibrio nitroreducens
Caldithrix abyssi
Caloramator sp. E03
Calothrix brevissima
Calothrix parasitica
Calothrix parietina
Calothrix sp. NIES-3974
Calyptogena okutanii thioautotrophic gill symbiont
Caminibacter mediatlanticus
Campylobacter avium
Campylobacter coli
Campylobacter concisus
Campylobacter cuniculorum
Campylobacter curvus
Campylobacter fetus
Campylobacter gracilis
Campylobacter helveticus
Campylobacter hepaticus
Campylobacter hominis
Campylobacter hyointestinalis
Campylobacter iguaniorum
Campylobacter jejuni
Campylobacter lari
Campylobacter peloridis
Campylobacter pinnipediorum
Campylobacter showae
Campylobacter sp. RM12175
Campylobacter sp. RM6137
Campylobacter sputorum
Campylobacter ureolyticus
Campylobacter volucris
Candidatus Accumulibacter phosphatis
Candidatus Amoebophilus asiaticus
Candidatus Annandia adelgestsuga
Candidatus Arsenophonus lipoptenae
Candidatus Atelocyanobacterium thalassa
Candidatus Azobacteroides pseudotrichonymphae
Candidatus Babela massiliensis
Candidatus Baumannia cicadellinicola
Candidatus Bipolaricaulis anaerobius
Candidatus Blochmannia floridanus
Candidatus Blochmannia vafer
Candidatus Carsonella ruddii
Candidatus Cloacimonas acidaminovorans
Candidatus Coxiella mudrowiae
Candidatus Cyclonatronum proteinivorum
Candidatus Deianiraea vastatrix
Candidatus Dependentiae bacterium (ex Spumella elongata CCAP 955/1)
Candidatus Desulfofervidus auxilii
Candidatus Desulforudis audaxviator
Candidatus Desulfovibrio trichonymphae
Candidatus Doolittlea endobia
Candidatus Endolissoclinum faulkneri
Candidatus Enterovibrio luxaltus
Candidatus Erwinia haradaeae
Candidatus Evansia muelleri
Candidatus Fokinia solitaria
Candidatus Fonsibacter ubiquis
Candidatus Fukatsuia symbiotica
Candidatus Gracilibacteria bacterium HOT-871
Candidatus Hamiltonella defensa
Candidatus Hepatoplasma crinochetorum
Candidatus Hoaglandella endobia
Candidatus Hodgkinia cicadicola
Candidatus Ishikawaella capsulata
Candidatus Izimaplasma sp. HR1
Candidatus Kinetoplastibacterium oncopeltii
Candidatus Kinetoplastibacterium sorsogonicusi
Candidatus Kuenenia stuttgartiensis
Candidatus Liberibacter africanus
Candidatus Liberibacter americanus
Candidatus Liberibacter asiaticus
Candidatus Liberibacter solanacearum
Candidatus Methylopumilus universalis
Candidatus Midichloria mitochondrii
Candidatus Mikella endobia
Candidatus Moranella endobia
Candidatus Nanopelagicus hibericus
Candidatus Nardonella dryophthoridicola
Candidatus Nasuia deltocephalinicola
Candidatus Nesciobacter abundans
Candidatus Nucleicultrix amoebiphila
Candidatus Pantoea carbekii
Candidatus Paracaedibacter acanthamoebae
Candidatus Pelagibacter sp. RS40
Candidatus Phycorickettsia trachydisci
Candidatus Phytoplasma australiense
Candidatus Phytoplasma mali
Candidatus Phytoplasma ziziphi
Candidatus Portiera aleyrodidarum
Candidatus Profftella armatura
Candidatus Promineofilum breve
Candidatus Pseudomonas adelgestsugas
Candidatus Puniceispirillum marinum
Candidatus Purcelliella pentastirinorum
Candidatus Rhodoluna limnophila
Candidatus Rickettsiella viridis
Candidatus Riesia pediculicola
Candidatus Riesia pediculischaeffi
Candidatus Saccharibacteria bacterium YM_S32_TM7_50_20
Candidatus Saccharimonas aalborgensis
Candidatus Sneabacter namystus
Candidatus Sodalis pierantonius
Candidatus Solibacter usitatus
Candidatus Sulcia muelleri
Candidatus Symbiobacter mobilis
Candidatus Tachikawaea gelatinosa
Candidatus Thioglobus sp. NP1
Candidatus Tremblaya princeps
Candidatus Uzinura diaspidicola
Candidatus Walczuchella monophlebidarum
Capnocytophaga canimorsus
Capnocytophaga gingivalis
Capnocytophaga haemolytica
Capnocytophaga leadbetteri
Capnocytophaga ochracea
Capnocytophaga sp. ChDC OS43
Capnocytophaga sp. oral taxon 323
Capnocytophaga sp. oral taxon 864
Capnocytophaga sp. oral taxon 878
Capnocytophaga sputigena
Capnocytophaga stomatis
Caproiciproducens sp. NJN-50
Carboxydocella thermautotrophica
Carboxydothermus hydrogenoformans
Cardinium endosymbiont of Sogatella furcifera
Cardiobacterium hominis
Carnobacterium divergens
Carnobacterium inhibens
Carnobacterium maltaromaticum
Carnobacterium sp. 17-4
Carnobacterium sp. CP1
Castellaniella defragrans
Caulobacter mirabilis
Cedecea neteri
Celeribacter baekdonensis
Cellulomonas flavigena
Cellulomonas sp. Y8
Cellulophaga lytica
Cellulosilyticum lentocellum
Cellulosilyticum sp. WCF-2
Chitinolyticbacter meiyuanensis
Chitinophaga caeni
Chitinophaga pinensis
Chitinophaga sp. MD30
Chlamydia pecorum
Chlamydia psittaci
Chloracidobacterium thermophilum
Chlorobium phaeobacteroides
Chloroflexus aurantiacus
Chloroherpeton thalassium
Chondrocystis sp. NIES-4102
Christensenella massiliensis
Christensenella minuta
Christensenella sp. Marseille-P3954
Chromatiaceae bacterium 2141T.STBD.0c.01a
Chromobacterium sp. 257-1
Chromobacterium vaccinii
Chryseobacterium antarcticum
Chryseobacterium arthrosphaerae
Chryseobacterium carnipullorum
Chryseobacterium glaciei
Chryseobacterium gleum
Chryseobacterium haifense
Chryseobacterium indologenes
Chryseobacterium nakagawai
Chryseobacterium piperi
Chryseobacterium shandongense
Chryseobacterium sp. H3001
Chryseobacterium sp. StRB126
Chryseobacterium taklimakanense
Chryseolinea sp. KIS68-18
Chthonomonas calidirosea
Citrobacter freundii
Clavibacter michiganensis
Cloacibacillus porcorum
Cloacibacterium normanense
Clostridiaceae bacterium 14S0207
Clostridiales bacterium CCNA10
Clostridioides difficile
Clostridium aceticum
Clostridium acetobutylicum
Clostridium argentinense
Clostridium autoethanogenum
Clostridium baratii
Clostridium beijerinckii
Clostridium bornimense
Clostridium botulinum
Clostridium butyricum
Clostridium cellulovorans
Clostridium chauvoei
Clostridium cochlearium
Clostridium estertheticum
Clostridium formicaceticum
Clostridium isatidis
Clostridium kluyveri
Clostridium novyi
Clostridium pasteurianum
Clostridium perfringens
Clostridium saccharobutylicum
Clostridium septicum
Clostridium sp. AWRP
Clostridium sp. BNL1100
Clostridium sp. CT4
Clostridium sp. DL-VIII
Clostridium sp. JN-1
Clostridium sp. JN500901
Clostridium sp. JN-9
Clostridium sp. MF28
Clostridium sp. SY8519
Clostridium sp. SYSU GA15002T
Clostridium taeniosporum
Clostridium tetani
Clostridium tyrobutyricum
Cohnella sp. HS21
Colwellia sp. Arc7-635
Colwellia sp. MT41
Comamonas sp. NLF 7-7
Comamonas terrigena
Comamonas testosteroni
Commensalibacter sp. AMU001
Confluentimicrobium sp. EMB200-NS6
Coprothermobacter proteolyticus
Coraliomargarita akajimensis
Corallococcus coralloides
Coriobacteriaceae bacterium 68-1-3
Coriobacterium glomerans
Corynebacterium ammoniagenes
Corynebacterium aurimucosum
Corynebacterium cystitidis
Corynebacterium diphtheriae
Corynebacterium efficiens
Corynebacterium epidermidicanis
Corynebacterium frankenforstense
Corynebacterium genitalium
Corynebacterium geronticis
Corynebacterium glutamicum
Corynebacterium halotolerans
Corynebacterium kroppenstedtii
Corynebacterium kutscheri
Corynebacterium matruchotii
Corynebacterium mustelae
Corynebacterium pseudotuberculosis
Corynebacterium sp. ATCC 6931
Corynebacterium sp. sy039
Corynebacterium stationis
Corynebacterium striatum
Corynebacterium testudinoris
Corynebacterium timonense
Corynebacterium ulcerans
Corynebacterium urealyticum
Corynebacterium uterequi
Coxiella burnetii
Crassaminicella sp. SY095
Crenobacter cavernae
Crinalium epipsammum
Croceibacter atlanticus
Cryptobacterium curtum
Cupriavidus metallidurans
Cupriavidus nantongensis
Cupriavidus necator
Cupriavidus sp. USMAA1020
Cupriavidus taiwanensis
Curvibacter sp. AEP1-3
Cutibacterium acnes
Cutibacterium granulosum
Cyanobacterium aponinum
cyanobacterium endosymbiont of Epithemia turgida
Cyclobacterium amurskyense
Cyclobacterium marinum
Cytophaga hutchinsonii
Defluviitoga tunisiensis
Dehalobacter restrictus
Dehalobacterium formicoaceticum
Dehalogenimonas formicexedens
Dehalogenimonas lykanthroporepellens
Deinococcus irradiatisoli
Deinococcus peraridilitoris
Deinococcus sp. S14-83
Deinococcus swuensis
Denitrobacterium detoxificans
Denitrovibrio acetiphilus
Dermatophilus congolensis
Desulfallas gibsoniae
Desulfarculus baarsii
Desulfitobacterium dichloroeliminans
Desulfitobacterium hafniense
Desulfitobacterium metallireducens
Desulfobacca acetoxidans
Desulfobacterium autotrophicum
Desulfobacula toluolica
Desulfobulbus oralis
Desulfococcus multivorans
Desulfococcus oleovorans
Desulfofarcimen acetoxidans
Desulfohalobium retbaense
Desulfomicrobium baculatum
Desulfomonile tiedjei
Desulfosporosinus acidiphilus
Desulfosporosinus meridiei
Desulfosporosinus orientis
Desulfosporosinus youngiae
Desulfotalea psychrophila
Desulfotomaculum ferrireducens
Desulfotomaculum nigrificans
Desulfotomaculum reducens
Desulfotomaculum ruminis
Desulfovibrio alaskensis
Desulfovibrio desulfuricans
Desulfovibrio fairfieldensis
Desulfovibrio gigas
Desulfovibrio hydrothermalis
Desulfovibrio piger
Desulfovibrio salexigens
Desulfovibrio sp. IOR2
Desulfovibrio vulgaris
Desulfurella acetivorans
Desulfurispirillum indicum
Desulfurivibrio alkaliphilus
Devosia sp. A16
Dialister pneumosintes
Dialister sp. Marseille-P5638
Dichelobacter nodosus
Dickeya dadantii
Dickeya dianthicola
Dickeya paradisiaca
Dokdonia sp. 4H-3-7-5
Dolichospermum compactum
Dolosigranulum pigrum
Draconibacterium orientale
Dyadobacter sp. 32
Dyella sp. M7H15-1
Echinicola rosea
Ectothiorhodospira haloalkaliphila
Edwardsiella ictaluri
Edwardsiella tarda
Eggerthella lenta
Eggerthella sp. YY7918
Egibacter rhizosphaerae
Egicoccus halophilus
Ehrlichia canis
Ehrlichia ruminantium
Eikenella corrodens
Elizabethkingia meningoseptica
Elizabethkingia sp. 2-6
Elizabethkingia sp. JS20170427COW
Elusimicrobium minutum
Emcibacter congregatus
Endomicrobium proavitum
endosymbiont of Acanthamoeba sp. UWC8
endosymbiont of Euscepes postfasciatus
endosymbiont of Pachyrhynchus infernalis
endosymbiont of Sipalinus gigas
endosymbiont 'TC1' of Trimyema compressum
Enterobacter asburiae
Enterobacter bugandensis
Enterobacter cloacae
Enterobacter cloacae complex sp.
Enterobacter hormaechei
Enterobacter kobei
Enterobacter ludwigii
Enterobacter roggenkampii
Enterobacter soli
Enterobacter sp. LU1
Enterobacteriaceae bacterium strain FGI 57
Enterococcus avium
Enterococcus cecorum
Enterococcus durans
Enterococcus faecalis
Enterococcus faecium
Enterococcus hirae
Enterococcus sp. HSIEG1
Enterococcus wangshanyuanii
Entomoplasma luminosum
Entomoplasma melaleucae
Entomoplasma somnilux
Erwinia gerundensis
Erwinia sp. Ejp617
Erysipelothrix larvae
Erysipelothrix rhusiopathiae
Erysipelothrix sp. 15TAL0474
Erysipelotrichaceae bacterium SG0102
Erythrobacter gangjinensis
Escherichia albertii
Escherichia coli
Ethanoligenens harbinense
Eubacterium limosum
Euzebya sp. DY32-46
Euzebyella marina
Exiguobacterium acetylicum
Exiguobacterium antarcticum
Exiguobacterium mexicanum
Exiguobacterium sibiricum
Exiguobacterium sp. AT1b
Ezakiella massiliensis
Fabibacter pacificus
Faecalibacterium prausnitzii
Faecalibaculum rodentium
Faecalitalea cylindroides
Fastidiosipila sanguinis
Fermentimonas caenicola
Ferriphaselus amnicola
Ferrovibrio sp. K5
Fibrobacter succinogenes
Fictibacillus arsenicus
Fictibacillus phosphorivorans
Filifactor alocis
Fimbriimonas ginsengisoli
Finegoldia magna
Fischerella sp. NIES-3754
Flagellimonas sp. HME9304
Flammeovirga sp. MY04
Flammeovirgaceae bacterium 311
Flaviflexus salsibiostraticola
Flavobacteriaceae bacterium 10Alg115
Flavobacteriaceae bacterium MAR_2010_188
Flavobacteriaceae bacterium UJ101
Flavobacterium album
Flavobacterium anhuiense
Flavobacterium columnare
Flavobacterium faecale
Flavobacterium gilvum
Flavobacterium indicum
Flavobacterium nitrogenifigens
Flavobacterium sediminis
Flavobacterium sp. HYN0086
Flavonifractor plautii
Flexistipes sinusarabici
Formosa sp. Hel3_A1_48
Francisella adeliensis
Francisella marina
Francisella noatunensis
Francisella philomiragia
Francisella tularensis
Frondihabitans sp. 762G35
Fusobacterium gonidiaformans
Fusobacterium hwasookii
Fusobacterium mortiferum
Fusobacterium necrophorum
Fusobacterium nucleatum
Fusobacterium periodonticum
Fusobacterium sp. oral taxon 203
Fusobacterium ulcerans
Fusobacterium varium
Gallibacterium anatis
gamma proteobacterium BW-2
gamma proteobacterium HdN1
Gammaproteobacteria bacterium DM2
Gardnerella vaginalis
Geitlerinema sp. PCC 7407
Gemella haemolysans
Gemella morbillorum
Gemmata obscuriglobus
Gemmata sp. SH-PL17
Gemmatimonas aurantiaca
Gemmatimonas phototrophica
Gemmatirosa kalamazoonesis
Geoalkalibacter subterraneus
Geobacillus genomosp. 3
Geobacillus kaustophilus
Geobacillus sp. C56-T3
Geobacillus sp. GHH01
Geobacillus sp. JS12
Geobacillus stearothermophilus
Geobacillus subterraneus
Geobacillus thermocatenulatus
Geobacillus thermodenitrificans
Geobacillus thermoleovorans
Geobacter metallireducens
Geobacter sp. DSM 9736
Geobacter sulfurreducens
Geodermatophilus obscurus
Geosporobacter ferrireducens
Geovibrio thiophilus
Gilliamella apicola
Glaesserella parasuis
Glaesserella sp. 15-184
Gloeobacter kilaueensis
Gloeobacter violaceus
Gloeomargarita lithophora
Gloeothece citriformis
Gloeothece verrucosa
Gluconobacter albidus
Glutamicibacter sp. ZJUTW
Gordonia polyisoprenivorans
Gottschalkia acidurici
Granulosicoccus antarcticus
Haematospirillum jordaniae
Haemophilus aegyptius
Haemophilus haemolyticus
Haemophilus influenzae
Haemophilus parahaemolyticus
Haemophilus parainfluenzae
Haemophilus pittmaniae
Haemophilus sp. oral taxon 036
Hahella chejuensis
Halanaerobium hydrogeniformans
Halanaerobium praevalens
Haliangium ochraceum
Haliscomenobacter hydrossis
Halobacteriovorax sp. BALOs_7
Halobacteroides halobius
Halocella sp. SP3-1
Halomicronema hongdechloris
Halomonas sp. SF2003
Halomonas sp. Y2R2
Halomonas subglaciescola
Halorhodospira halochloris
Halotalea alkalilenta
Halothece sp. PCC 7418
Halothermothrix orenii
Halothiobacillus neapolitanus
Hathewaya histolytica
Helicobacter acinonychis
Helicobacter cinaedi
Helicobacter pylori
Heliobacterium modesticaldum
Herbaspirillum rubrisubalbicans
Herbaspirillum seropedicae
Herbinix luporum
Hippea maritima
Histophilus somni
Hoeflea sp. IMCC20628
Humibacter sp. WJ7-1
Hungateiclostridium clariflavum
Hungateiclostridium saccincola
Hungateiclostridium thermocellum
Hungatella hathewayi
Hydrogenobaculum sp. HO
Hydrogenophaga pseudoflava
Hydrogenophaga sp. PBC
Hydrogenophilus thermoluteolus
Hydromonas sp. F02
Hymenobacter sp. PAMC 26554
Hymenobacter sp. PAMC 26628
Hymenobacter sp. sh-6
Hyphomicrobium nitrativorans
Hyphomonas sp. Mor2
Ichthyobacterium seriolicida
Ilyobacter polytropus
Inhella inkyongensis
Iodobacter sp. H11R3
Jannaschia sp. CCS1
Janthinobacterium sp. B9-8
Janthinobacterium sp. SNU WT3
Jeongeupia sp. USM3
Jeotgalibaca dankookensis
Jeotgalibaca sp. H21T32
Jeotgalibaca sp. PTS2502
Jeotgalibacillus malaysiensis
Jeotgalicoccus saudimassiliensis
Jonesia denitrificans
Jonquetella anthropi
Kangiella profundi
Kerstersia gyiorum
Ketobacter alkanivorans
Ketogulonicigenium vulgare
Kibdelosporangium phytohabitans
Kineococcus radiotolerans
Kingella kingae
Kiritimatiella glycovorans
Klebsiella aerogenes
Klebsiella michiganensis
Klebsiella oxytoca
Klebsiella pneumoniae
Klebsiella quasipneumoniae
Klebsiella variicola
Kluyvera intermedia
Kocuria palustris
Kosakonia cowanii
Kosmotoga olearia
Kosmotoga pacifica
Kribbella flavida
Ktedonobacterales bacterium SCAWS-G2
Kyrpidia spormannii
Kyrpidia tusciae
Labilithrix luteola
Laceyella sacchari
Lachnoanaerobaculum umeaense
Lachnoclostridium phocaeense
Lachnoclostridium phytofermentans
Lachnoclostridium sp. YL32
Lachnospiraceae bacterium
Lachnospiraceae bacterium Choco86
Lachnospiraceae bacterium GAM79
Lachnospiraceae bacterium KGMB03038
Lachnospiraceae bacterium oral taxon 500
Lacimicrobium alkaliphilum
Lactobacillus acetotolerans
Lactobacillus acidipiscis
Lactobacillus acidophilus
Lactobacillus agilis
Lactobacillus alimentarius
Lactobacillus amylolyticus
Lactobacillus amylophilus
Lactobacillus amylovorus
Lactobacillus apis
Lactobacillus backii
Lactobacillus bombi
Lactobacillus brevis
Lactobacillus buchneri
Lactobacillus casei
Lactobacillus coryniformis
Lactobacillus crispatus
Lactobacillus curieae
Lactobacillus curvatus
Lactobacillus delbrueckii
Lactobacillus fermentum
Lactobacillus futsaii
Lactobacillus gasseri
Lactobacillus ginsenosidimutans
Lactobacillus helveticus
Lactobacillus hokkaidonensis
Lactobacillus hordei
Lactobacillus jensenii
Lactobacillus johnsonii
Lactobacillus kefiranofaciens
Lactobacillus koreensis
Lactobacillus kullabergensis
Lactobacillus kunkeei
Lactobacillus lindneri
Lactobacillus malefermentans
Lactobacillus mucosae
Lactobacillus murinus
Lactobacillus nagelii
Lactobacillus oligofermentans
Lactobacillus parabuchneri
Lactobacillus paracasei
Lactobacillus paracollinoides
Lactobacillus paraplantarum
Lactobacillus pentosus
Lactobacillus plantarum
Lactobacillus reuteri
Lactobacillus rhamnosus
Lactobacillus ruminis
Lactobacillus sakei
Lactobacillus salivarius
Lactobacillus sanfranciscensis
Lactobacillus sp. HSLZ-75
Lactobacillus sp. Koumiss
Lactobacillus sp. wkB8
Lactobacillus terrae
Lactobacillus zymae
Lactococcus garvieae
Lactococcus lactis
Lactococcus piscium
Lactococcus raffinolactis
Lactococcus sp. 1JSPR-7
Lactococcus sp. KACC 19320
Laribacter hongkongensis
Lautropia mirabilis
Lawsonella clevelandensis
Lawsonia intracellularis
Leadbetterella byssophila
Leclercia adecarboxylata
Leclercia sp. W17
Legionella endosymbiont of Polyplax serrata
Legionella hackeliae
Legionella israelensis
Legionella pneumophila
Leisingera aquaemixtae
Lelliottia amnigena
Lelliottia nimipressuralis
Lentibacillus amyloliquefaciens
Leptolyngbya boryana
Leptolyngbya sp. O-77
Leptolyngbya sp. PCC 7376
Leptospira biflexa
Leptothrix cholodnii
Leptotrichia buccalis
Leptotrichia goodfellowii
Leptotrichia hofstadii
Leptotrichia hongkongensis
Leptotrichia shahii
Leptotrichia sp. oral taxon 212
Leptotrichia sp. oral taxon 498
Leptotrichia sp. oral taxon 847
Leptotrichia trevisanii
Leptotrichia wadei
Leucobacter sp. DSM 101948
Leuconostoc lactis
Leuconostoc sp. C2
Libanicoccus massiliensis
Liberibacter crescens
Limnochorda pilosa
Limnohabitans sp. 63ED37-2
Listeria grayi
Listeria innocua
Listeria ivanovii
Listeria monocytogenes
Listeria welshimeri
Longibaculum sp. KGMB06250
Luteibacter pinisoli
Luteimonas sp. 100111
Luteimonas sp. Gr-4
Luteimonas sp. S-1072
Luteipulveratus mongoliensis
Luteitalea pratensis
Lutibacter sp. LPB0138
Lysinibacillus fusiformis
Lysinibacillus sp. 2017
Lysinibacillus sp. SGAir0095
Lysinibacillus sphaericus
Lysinibacillus timonensis
Lysobacter sp. TY2-98
Macrococcus caseolyticus
Macrococcus sp. IME1552
Mageeibacillus indolicus
Magnetospira sp. QH-2
Mahella australiensis
Mannheimia haemolytica
Mannheimia sp. USDA-ARS-USMARC-1261
Mannheimia varigena
Maribacter sp. HTCC2170
Mariniblastus fucicola
Marinifilaceae bacterium SPP2
Mariniflexile sp. TRM1-10
Marinilactibacillus sp. 15R
Marinithermus hydrothermalis
Marinobacter salarius
Marinobacterium aestuarii
Maritalea myrionectae
Marivirga tractuosa
Massilia oculi
Massilia sp. NR 4-1
Massilia sp. WG5
Massilia sp. YMA4
Massilia violaceinigra
Megamonas hypermegale
Megasphaera elsdenii
Megasphaera hexanoica
Megasphaera stantonii
Meiothermus ruber
Meiothermus silvanus
Melaminivora sp. SC2-7
Melaminivora sp. SC2-9
Melioribacter roseus
Melissococcus plutonius
Mesoplasma lactucae
Mesorhizobium huakuii
Mesorhizobium sp. M2A.F.Ca.ET.043.05.1.1
Mesotoga prima
Methylobacterium nodulans
Methylobacterium oryzae
Methylobacterium sp. WL1
Methylocaldum marinum
Methylococcus capsulatus
Methylomicrobium alcaliphilum
Methylomusa anaerophila
Methylophaga frappieri
Methylotenera versatilis
Methylovulum psychrotolerans
Microbacterium hominis
Microbacterium sp. str. 'China'
Microbulbifer thermotolerans
Microcystis sp. MC19
Microlunatus soli
Micropruina glycogenica
Microvirgula aerodenitrificans
Minicystis rosea
Mixta gaviniae
Mobiluncus curtisii
Mogibacterium diversum
Mogibacterium pumilum
Monoglobus pectinilyticus
Moorea producens
Moorella thermoacetica
Moraxella bovoculi
Moraxella catarrhalis
Moraxella osloensis
Moraxella ovis
Mordavella sp. Marseille-P3756
Morganella morganii
Moritella yayanosii
Mucilaginibacter ginsenosidivorans
Mucilaginibacter sp. BJC16-A31
Mucinivorans hirudinis
Murdochiella vaginalis
Muribaculum intestinale
Muribaculum sp. H5
Muribaculum sp. TLL-A4
Muricauda ruestringensis
Muriicola sp. MMS17-SY002
Mycoavidus cysteinexigens
Mycobacterium dioxanotrophicus
Mycobacterium leprae
Mycobacterium marinum
Mycobacterium tuberculosis
Mycolicibacterium aurum
Mycolicibacterium neoaurum
Mycoplasma alkalescens
Mycoplasma anseris
Mycoplasma anserisalpingitis
Mycoplasma arginini
Mycoplasma arthritidis
Mycoplasma bovirhinis
Mycoplasma bovis
Mycoplasma bovoculi
Mycoplasma californicum
Mycoplasma canadense
Mycoplasma canis
Mycoplasma capricolum
Mycoplasma cloacale
Mycoplasma columbinasale
Mycoplasma conjunctivae
Mycoplasma crocodyli
Mycoplasma cynos
Mycoplasma dispar
Mycoplasma edwardii
Mycoplasma gallisepticum
Mycoplasma genitalium
Mycoplasma hominis
Mycoplasma hyorhinis
Mycoplasma hyosynoviae
Mycoplasma iowae
Mycoplasma mobile
Mycoplasma mycoides
Mycoplasma neurolyticum
Mycoplasma orale
Mycoplasma ovipneumoniae
Mycoplasma ovis
Mycoplasma penetrans
Mycoplasma phocicerebrale
Mycoplasma phocidae
Mycoplasma phocirhinis
Mycoplasma pneumoniae
Mycoplasma pulmonis
Mycoplasma putrefaciens
Mycoplasma salivarium
Mycoplasma sp. (ex Biomphalaria glabrata)
Mycoplasma sp. 237IA
Mycoplasma sp. 2F1A
Myroides profundi
Myxococcus fulvus
Myxococcus xanthus
Natranaerobius thermophilus
Nautilia sp. PV-1
Ndongobacter massiliensis
Negativicoccus massiliensis
Neisseria animalis
Neisseria animaloris
Neisseria canis
Neisseria cinerea
Neisseria elongata
Neisseria flavescens
Neisseria gonorrhoeae
Neisseria lactamica
Neisseria meningitidis
Neisseria mucosa
Neisseria polysaccharea
Neisseria sp. 10022
Neisseria sp. 10023
Neisseria sp. KEM232
Neisseria sp. oral taxon 014
Neisseria subflava
Neisseria weaveri
Neisseria zoodegmatis
Neisseriaceae bacterium DSM 100970
Neokomagataea sp. Ha5
Niastella koreensis
Nitratifractor salsuginis
Nitratiruptor sp. SB155-2
Nitrosomonas europaea
Nitrosomonas eutropha
Nitrospirillum amazonense
Niveispirillum cyanobacteriorum
Nocardia farcinica
Nocardia sp. Y48
Nocardioides humi
Nocardiopsis dassonvillei
Nocardiopsis gilva
Nonlabens sp. MJ115
Nonlabens spongiae
Nonomuraea sp. ATCC 55076
Novibacillus thermophilus
Noviherbaspirillum sp. UKPF54
Obesumbacterium proteus
Oblitimonas alkaliphila
Oceanicoccus sagamiensis
Oceanimonas sp. GK1
Oceanispirochaeta sp. K2
Oceanobacillus iheyensis
Oceanobacillus kimchii
Oceanobacillus sp. 160
Odoribacter splanchnicus
Oenococcus kitaharae
Oenococcus oeni
Oenococcus sp. UCMA 16435
Oleispira antarctica
Oligella urethralis
Olleya sp. Bg11-27
Olsenella sp. GAM18
Olsenella sp. oral taxon 807
Olsenella uli
Olsenella umbonata
Opitutaceae bacterium TAV5
Orientia tsutsugamushi
Ornithobacterium rhinotracheale
Oscillatoria acuminata
Oscillatoria nigro-viridis
Oscillibacter valericigenes
Ottowia oryzae
Ottowia sp. oral taxon 894
Owenweeksia hongkongensis
Oxalobacter formigenes
Paenalcaligenes hominis
Paenibacillaceae bacterium GAS479
Paenibacillus alvei
Paenibacillus baekrokdamisoli
Paenibacillus beijingensis
Paenibacillus bovis
Paenibacillus chitinolyticus
Paenibacillus crassostreae
Paenibacillus donghaensis
Paenibacillus durus
Paenibacillus glucanolyticus
Paenibacillus ihbetae
Paenibacillus kribbensis
Paenibacillus larvae
Paenibacillus lautus
Paenibacillus lentus
Paenibacillus mucilaginosus
Paenibacillus naphthalenovorans
Paenibacillus physcomitrellae
Paenibacillus polymyxa
Paenibacillus sp. 18JY67-1
Paenibacillus sp. 32O-W
Paenibacillus sp. CAA11
Paenibacillus sp. DCT19
Paenibacillus sp. FSL R5-0912
Paenibacillus sp. FSL R7-0331
Paenibacillus sp. FW100M-2
Paenibacillus sp. HB172198
Paenibacillus sp. IHB B 3084
Paenibacillus sp. IHBB 10380
Paenibacillus sp. lzh-N1
Paenibacillus sp. MBLB1234
Paenibacillus sp. Y412MC10
Paenibacillus swuensis
Paenibacillus thiaminolyticus
Paenibacillus xylanexedens
Paeniclostridium sordellii
Paenisporosarcina antarctica
Paenisporosarcina sp. K2R23-3
Pajaroellobacter abortibovis
Paludibacter propionicigenes
Paludisphaera borealis
Pandoraea pnomenusa
Pandoraea sp. XY-2
Pandoraea thiooxydans
Pantoea alhagi
Pantoea sp. At-9b
Pantoea vagans
Parabacteroides distasonis
Paraburkholderia caledonica
Paraburkholderia hospita
Paraburkholderia rhizoxinica
Paraburkholderia sp. 7MH5
Paraburkholderia xenovorans
Parachlamydia acanthamoebae
Paracoccus sp. CBA4604
Paracoccus yeei
Parageobacillus genomosp. 1
Parageobacillus thermoglucosidasius
Paraglaciecola psychrophila
Paraliobacillus sp. X-1125
Paraprevotella xylaniphila
Pararhodospirillum photometricum
Parashewanella spongiae
Parvimonas micra
Parvularcula bermudensis
Pasteurella multocida
Pasteurellaceae bacterium NI1060
Pectobacterium carotovorum
Pectobacterium parmentieri
Pediococcus acidilactici
Pediococcus claussenii
Pediococcus damnosus
Pediococcus pentosaceus
Pedobacter sp. CJ43
Pelobacter sp. SFB93
Pelolinea submarina
Pelosinus fermentans
Pelosinus sp. UFO1
Peptoclostridium acidaminophilum
Peptococcaceae bacterium DCMF
Peptoniphilus harei
Peptoniphilus ivorii
Peptoniphilus sp. ING2-D1G
Peptostreptococcaceae bacterium oral taxon 929
Persephonella marina
Petrimonas mucosa
Petrocella atlantisensis
Petrotoga mobilis
Phaeobacter gallaeciensis
Phaeobacter inhibens
Phascolarctobacterium faecium
Phoenicibacter congonensis
Photobacterium damselae
Photobacterium gaetbulicola
Photobacterium profundum
Phycisphaera mikurensis
Phycisphaerae bacterium RAS2
Phycisphaerae bacterium SM-Chi-D1
Phycisphaerae bacterium ST-NAGAB-D1
Pigmentiphaga aceris
Pigmentiphaga sp. H8
Pimelobacter simplex
Piscirickettsia salmonis
Planctomycetes bacterium CA12
Planctomycetes bacterium ETA_A1
Planctomycetes bacterium K23_9
Planctomycetes bacterium KS4
Planctomycetes bacterium Mal65
Planctomycetes bacterium MalM25
Planctomycetes bacterium Pan181
Planctomycetes bacterium Pan189
Planctomycetes bacterium Pan216
Planctomycetes bacterium Pan265
Planctomycetes bacterium Pan44
Planctomycetes bacterium Pan97
Planctomycetes bacterium Pla110
Planctomycetes bacterium Poly30
Planctomycetes bacterium V22
Planktothrix agardhii
Planococcus antarcticus
Planococcus donghaensis
Planococcus rifietoensis
Planococcus sp. MB-3u-03
Planococcus sp. Y42
Plantactinospora sp. BC1
Plautia stali symbiont
Plesiomonas shigelloides
Pleurocapsa minor
Pluralibacter gergoviae
Polaribacter vadi
Polaromonas naphthalenivorans
Polynucleobacter difficilis
Polynucleobacter necessarius
Pontibacter sp. SGAir0037
Pontimonas salivibrio
Porphyrobacter sp. CACIAM 03H1
Porphyromonas asaccharolytica
Porphyromonas cangingivalis
Porphyromonas crevioricanis
Porphyromonas gingivalis
Pragia fontium
Prevotella dentalis
Prevotella denticola
Prevotella enoeca
Prevotella fusca
Prevotella intermedia
Prevotella jejuni
Prevotella melaninogenica
Prevotella oris
Prevotella ruminicola
Prevotella scopos
Prevotella sp. oral taxon 299
Prochlorococcus marinus
Propionibacterium acidifaciens
Propionibacterium australiense
Propionibacterium freudenreichii
Propionibacterium sp. oral taxon 193
Propionimicrobium sp. Marseille-P3275
Proteiniphilum saccharofermentans
Proteus mirabilis
Proteus vulgaris
Providencia alcalifaciens
Providencia sneebia
Providencia stuartii
Pseudanabaena sp. ABRG5-3
Pseudanabaena sp. PCC 7367
Pseudarcicella sp. HME7025
Pseudoalteromonas agarivorans
Pseudoalteromonas espejiana
Pseudoalteromonas piscicida
Pseudoalteromonas rubra
Pseudoalteromonas sp. 13-15
Pseudoalteromonas sp. DL-6
Pseudoalteromonas sp. SM9913
Pseudoclostridium thermosuccinogenes
Pseudogulbenkiania sp. NH8B
Pseudohongiella spirulinae
Pseudolabrys sp. FHR47
Pseudomonas aeruginosa
Pseudomonas azotoformans
Pseudomonas brenneri
Pseudomonas chlororaphis
Pseudomonas citronellolis
Pseudomonas entomophila
Pseudomonas fluorescens
Pseudomonas fragi
Pseudomonas fuscovaginae
Pseudomonas knackmussii
Pseudomonas koreensis
Pseudomonas litoralis
Pseudomonas orientalis
Pseudomonas protegens
Pseudomonas putida
Pseudomonas salegens
Pseudomonas silesiensis
Pseudomonas sp. BJP69
Pseudomonas sp. CC6-YY-74
Pseudomonas sp. DY-1
Pseudomonas sp. FGI182
Pseudomonas sp. MT-1
Pseudomonas sp. Os17
Pseudomonas sp. QZS01
Pseudomonas sp. S150
Pseudomonas sp. SGAir0191
Pseudomonas sp. SWI6
Pseudomonas sp. UW4
Pseudomonas stutzeri
Pseudomonas synxantha
Pseudomonas syringae
Pseudomonas taetrolens
Pseudonocardia sp. EC080619-01
Pseudopedobacter saltans
Pseudopropionibacterium propionicum
Pseudorhodoplanes sinuspersici
Pseudothermotoga thermarum
Psychrobacter sp. G
Psychroflexus torquis
Psychromonas ingrahamii
Pusillimonas sp. T7-7
Rahnella aquatilis
Ralstonia solanacearum
Ramlibacter tataouinensis
Reinekea forsetii
Renibacterium salmoninarum
Rheinheimera sp. LHK132
Rhizobiales bacterium PAMC 29148
Rhizobium sp. NT-26
Rhodobacteraceae bacterium D4M1
Rhodococcus aetherivorans
Rhodococcus sp. PBTS 1
Rhodococcus sp. S2-17
Rhodococcus sp. SGAir0479
Rhodomicrobium vannielii
Rhodopseudomonas palustris
Rhodospirillum centenum
Rhodothermus marinus
Rickettsia parkeri
Rickettsia raoultii
Rickettsiales bacterium Ac37b
Rickettsiales endosymbiont of Stachyamoeba lipophora
Riemerella anatipestifer
Robiginitalea biformata
Roseateles depolymerans
Roseburia hominis
Roseburia intestinalis
Roseitalea porphyridii
Rothia aeria
Rothia dentocariosa
Rothia mucilaginosa
Ruania sp. HY168
Rubinisphaera brasiliensis
Rubrivivax gelatinosus
Rubrobacter indicoceani
Rubrobacter radiotolerans
Rubrobacter xylanophilus
Ruegeria sp. NKC1-1
Ruminococcaceae bacterium CPB6
Ruminococcus albus
Ruminococcus bicirculans
Ruminococcus champanellensis
Ruminococcus sp. JE7A12
Rummeliibacillus stabekisii
Runella sp. HYN0085
Runella sp. SP2
Ruthenibacterium lactatiformans
Saccharibacillus sp. ATSA2
Saccharomonospora marina
Saccharophagus degradans
Saccharospirillum mangrovi
Salegentibacter sp. T436
Salilacibacter sp. NKC3-5
Salimicrobium jeotgali
Salinibacter ruber
Salinibacterium sp. dk2585
Salinicoccus halodurans
Salinispira pacifica
Salinivirga cyanobacteriivorans
Salmonella enterica
Sandaracinus amylolyticus
Saprospira grandis
Scardovia inopinata
Schaalia cardiffensis
Schaalia meyeri
Schaalia odontolytica
Schaalia radingae
Scytonema sp. HK-05
Scytonema sp. NIES-4073
Sebaldella termitidis
secondary endosymbiont of Ctenarytaina eucalypti
secondary endosymbiont of Trabutina mannipara
Sedimenticola thiotaurini
Sedimentitalea sp. W43
Sediminicola sp. YIK13
Sediminispirochaeta smaragdinae
Segniliparus rotundus
Selenomonas ruminantium
Selenomonas sp. oral taxon 126
Selenomonas sp. oral taxon 136
Selenomonas sp. oral taxon 478
Selenomonas sp. oral taxon 920
Selenomonas sputigena
Serratia marcescens
Serratia odorifera
Serratia plymuthica
Serratia rubidaea
Serratia sp. FGI94
Serratia symbiotica
Shewanella baltica
Shewanella japonica
Shewanella sp. M2
Shewanella sp. Pdp11
Shewanella sp. SNU WT4
Shigella dysenteriae
Shigella flexneri
Shimwellia blattae
Siansivirga zeaxanthinifaciens
Silvanigrella aquatica
Simiduia agarivorans
Simkania negevensis
Simonsiella muelleri
Simplicispira suum
Singulisphaera acidiphila
Sinomonas atrocyanea
Sinorhizobium medicae
Slackia heliotrinireducens
Sneathia amnii
Snodgrassella alvi
Sodalis praecaptivus
Soehngenia sp. W6
Solibacillus silvestris
Solibacillus sp. R5-41
Solimonas sp. K1W22B-7
Solitalea canadensis
Sorangium cellulosum
Sphaerobacter thermophilus
Sphaerochaeta coccoides
Sphaerochaeta globosa
Sphaerochaeta pleomorpha
Sphaerotilus natans
Sphingobacterium psychroaquaticum
Sphingomonas sp. LM7
Sphingopyxis sp. LPB0140
Sphingosinicella microcystinivorans
Spirochaeta africana
Spirochaeta perfilievii
Spirochaeta thermophila
Spiroplasma citri
Spiroplasma clarkii
Spiroplasma helicoides
Spiroplasma kunkelii
Spirosoma aerolatum
Spirosoma montaniterrae
Sporanaerobacter sp. JN28
Sporolactobacillus terrae
Sporomusa termitida
Sporosarcina pasteurii
Sporosarcina psychrophila
Sporosarcina sp. P37
Sporosarcina ureae
Stackebrandtia nassauensis
Staphylococcus argenteus
Staphylococcus aureus
Staphylococcus auricularis
Staphylococcus caprae
Staphylococcus chromogenes
Staphylococcus cohnii
Staphylococcus condimenti
Staphylococcus epidermidis
Staphylococcus felis
Staphylococcus haemolyticus
Staphylococcus hominis
Staphylococcus kloosii
Staphylococcus lugdunensis
Staphylococcus nepalensis
Staphylococcus pasteuri
Staphylococcus pseudintermedius
Staphylococcus saprophyticus
Staphylococcus schleiferi
Staphylococcus simiae
Staphylococcus simulans
Staphylococcus sp. AntiMn-1
Staphylococcus sp. SDB 2975
Staphylococcus stepanovicii
Staphylococcus warneri
Staphylococcus xylosus
Stella humosa
Stenotrophomonas maltophilia
Stenotrophomonas sp. DAIF1
Stenotrophomonas sp. pho
Steroidobacter denitrificans
Stigmatella aurantiaca
Streptobacillus moniliformis
Streptococcus acidominimus
Streptococcus agalactiae
Streptococcus anginosus
Streptococcus australis
Streptococcus canis
Streptococcus constellatus
Streptococcus cristatus
Streptococcus dysgalactiae
Streptococcus equi
Streptococcus equinus
Streptococcus ferus
Streptococcus gallolyticus
Streptococcus gordonii
Streptococcus halotolerans
Streptococcus himalayensis
Streptococcus infantarius
Streptococcus iniae
Streptococcus intermedius
Streptococcus lutetiensis
Streptococcus marmotae
Streptococcus merionis
Streptococcus mitis
Streptococcus mutans
Streptococcus oralis
Streptococcus pantholopis
Streptococcus parasanguinis
Streptococcus parauberis
Streptococcus pasteurianus
Streptococcus pluranimalium
Streptococcus pneumoniae
Streptococcus porcinus
Streptococcus pseudopneumoniae
Streptococcus pseudoporcinus
Streptococcus pyogenes
Streptococcus respiraculi
Streptococcus ruminantium
Streptococcus salivarius
Streptococcus sanguinis
Streptococcus sobrinus
Streptococcus sp. A12
Streptococcus sp. FDAARGOS_520
Streptococcus sp. FDAARGOS_522
Streptococcus sp. 'group B'
Streptococcus sp. HSISM1
Streptococcus sp. HSISS1
Streptococcus sp. HSISS3
Streptococcus sp. I-G2
Streptococcus sp. I-P16
Streptococcus sp. JS71
Streptococcus sp. KCOM 2412
Streptococcus sp. NCTC 10228
Streptococcus sp. NPS 308
Streptococcus sp. oral taxon 431
Streptococcus sp. Z15
Streptococcus suis
Streptococcus thermophilus
Streptococcus troglodytae
Streptococcus uberis
Streptococcus urinalis
Streptococcus vestibularis
Streptococcus viridans
Streptomyces albulus
Streptomyces ambofaciens
Streptomyces clavuligerus
Streptomyces cyaneogriseus
Streptomyces formicae
Streptomyces griseorubiginosus
Streptomyces koyangensis
Streptomyces leeuwenhoekii
Streptomyces lividans
Streptomyces lunaelactis
Streptomyces lydicus
Streptomyces nodosus
Streptomyces parvulus
Streptomyces peucetius
Streptomyces pristinaespiralis
Streptomyces sampsonii
Streptomyces scabiei
Streptomyces sp. CMB-StM0423
Streptomyces sp. Mg1
Streptomyces sp. PAMC 26508
Streptomyces sp. RLB3-5
Streptomyces sp. S063
Streptomyces sp. S1D4-20
Streptomyces sp. S501
Streptomyces sp. S8
Streptomyces sp. SAT1
Streptomyces sp. WAC6273
Streptomyces sviceus
Streptomyces venezuelae
Sulfuricurvum kujiense
Sulfuriferula sp. AH1
Sulfurihydrogenibium sp. YO3AOP1
Sulfuritalea hydrogenivorans
Sulfuritortus calidifontis
Sulfurivermis fontis
Sulfurospirillum multivorans
Sulfurovum sp. NBC37-1
Sutterella sp. KGMB03119
Swingsia sp. F3b2
Symbiobacterium thermophilum
Synechococcus sp. CB0101
Synechococcus sp. JA-2-3B'a(2-13)
Synechococcus sp. JA-3-3Ab
Synechococcus sp. PCC 6312
Synechococcus sp. PCC 7336
Synechococcus sp. PCC 7502
Synechococcus sp. SynAce01
Synechococcus sp. WH 8102
Syntrophobacter fumaroxidans
Syntrophobotulus glycolicus
Syntrophomonas wolfei
Syntrophothermus lipocalidus
Syntrophus aciditrophicus
Tannerella forsythia
Tannerella sp. oral taxon HOT-286
Taylorella equigenitalis
Tenacibaculum jejuense
Tenacibaculum sp. SZ-18
Tenericutes bacterium MO-XQ
Tepidanaerobacter acetatoxydans
Terasakiella sp. SH-1
Teredinibacter turnerae
Terribacillus goriensis
Tessaracoccus sp. T2.5-30
Tessaracoccus timonensis
Tetragenococcus halophilus
Tetragenococcus koreensis
Tetragenococcus osmophilus
Thalassolituus oleivorans
Thalassospira xiamenensis
Thauera humireducens
Thauera hydrothermalis
Thauera sp. K11
Thermacetogenium phaeum
Thermaerobacter marianensis
Thermaerobacter sp. FW80
Thermanaeromonas toyohensis
Thermanaerovibrio acidaminovorans
Thermanaerovibrio velox
Thermincola potens
Thermoactinomyces vulgaris
Thermoactinomycetaceae bacterium SCSIO 07575
Thermoanaerobacter brockii
Thermoanaerobacter italicus
Thermoanaerobacter kivui
Thermoanaerobacter wiegelii
Thermoanaerobacterales bacterium SK-G1
Thermoanaerobacterium sp. RBIITD
Thermoanaerobacterium thermosaccharolyticum
Thermoanaerobacterium xylanolyticum
Thermobacillus composti
Thermobaculum terrenum
Thermobispora bispora
Thermoclostridium stercorarium
Thermodesulfatator indicus
Thermodesulfovibrio yellowstonii
Thermogutta terrifontis
Thermomicrobium roseum
Thermosediminibacter oceani
Thermosulfidibacter takaii
Thermotoga profunda
Thermovirga lienii
Thermus scotoductus
Thioalkalivibrio paradoxus
Thioalkalivibrio sp. K90mix
Thiomicrorhabdus aquaedulcis
Thiomicrorhabdus sp. 13-15A
Thiomicrorhabdus sp. G1
Thiomicrospira aerophila
Thiomonas sp. X19
Thioploca ingrica
Tistrella mobilis
TM7 phylum sp. oral taxon 488
TM7 phylum sp. oral taxon 955
TM7 phylum sp. oral taxon 957
Treponema azotonutricium
Treponema brennaborense
Treponema caldarium
Treponema denticola
Treponema pallidum
Treponema pedis
Treponema phagedenis
Treponema primitia
Treponema putidum
Treponema sp. OMZ 838
Treponema succinifaciens
Trichormus azollae
Tropheryma whipplei
Truepera radiovictrix
Trueperella bialowiezensis
Trueperella pyogenes
Tumebacillus algifaecis
Tumebacillus avium
Turicibacter sp. H121
Turneriella parva
Undibacterium parvum
Ureibacillus thermosphaericus
Vagococcus penaei
Vagococcus sp. CF-49
Vagococcus sp. MN-17
Vagococcus teuberi
Vampirococcus sp. LiM
Veillonella dispar
Veillonella parvula
Veillonella rodentium
Verminephrobacter eiseniae
Verrucomicrobia bacterium IMCC26134
Verrucomicrobia bacterium S94
Verrucomicrobium spinosum
Verrucosispora maris
Vibrio alfacsensis
Vibrio anguillarum
Vibrio campbellii
Vibrio cholerae
Vibrio coralliilyticus
Vibrio natriegens
Vibrio parahaemolyticus
Vibrio rumoiensis
Vibrio scophthalmi
Vibrio tapetis
Vibrio vulnificus
Virgibacillus sp. 6R
Virgibacillus sp. Bac330
Vitreoscilla filiformis
Vitreoscilla sp. C1
Vulgatibacter incomptus
Waddlia chondrophila
Weeksella virosa
Weissella ceti
Weissella cibaria
Weissella confusa
Weissella hellenica
Weissella jogaejeotgali
Weissella paramesenteroides
Weissella soli
Weissella sp. 26KH-42
Weissella viridescens
Wenyingzhuangia fucanilytica
Wenzhouxiangella marina
Wigglesworthia glossinidia
Woeseia oceani
Wolbachia endosymbiont of Cimex lectularius
Wolbachia pipientis
Xanthomonas citri
Xenorhabdus bovienii
Xenorhabdus doucetiae
Xenorhabdus poinarii
Xylanimicrobium sp. FW10M-9
Xylanimonas cellulosilytica
Xylella fastidiosa
Xylella taiwanensis
Yersinia aldovae
Yersinia enterocolitica
Yersinia entomophaga
Yersinia frederiksenii
Yersinia kristensenii
Yersinia pestis
Yersinia pseudotuberculosis
Yersinia ruckeri
Zunongwangia profunda
Zymomonas mobilis
